# Supplementary material for: Cinnamaldehyde inhibits the growth of Phytophthora capsici through disturbing metabolic homoeostasis
Source: PeerJ. 2021 Apr 30;9:e11339. doi: 10.7717/peerj.11339 (PMC8092109; doi:10.7717/peerj.11339)
Supplement: Supplemental Information 4 [file peerj-09-11339-s004.zip › Molecular weight distribution of the proteins identified from the iTRAQ analysis of P. capsici challenged by CA.xlsx]

## Sheet: Sheet1
Molecular weight(kDa)	Number of proteins identified
0-10	72
10-20	415
20-30	556
30-40	687
40-50	599
50-60	543
60-70	310
70-80	230
80-90	181
90-100	117
100-110	118
110-120	122
120-130	91
130-140	51
140-150	44
150-160	30
160-170	40
170-180	23
180-190	6
190-200	16
>200	119
