# Supplementary material for: Cinnamaldehyde inhibits the growth of Phytophthora capsici through disturbing metabolic homoeostasis
Source: PeerJ. 2021 Apr 30;9:e11339. doi: 10.7717/peerj.11339 (PMC8092109; doi:10.7717/peerj.11339)
Supplement: Supplemental Information 5 [file peerj-09-11339-s005.zip › GO analysis of differentially expressed proteins.xlsx]

## Sheet: Sheet1
metabolic process		879
cellular process		803
single-organism process		648
biological regulation		185
localization		159
regulation of biological process		144
cellular component organization or biogenesis		142
response to stimulus		117
others		96
signaling		42

## Sheet: Sheet2
catalytic activity		878
binding		836
transporter activity		85
structural molecule activity		38
electron carrier activity		22
others		21
antioxidant activity		14
molecular function regulator		10

## Sheet: Sheet3
cell	637
cell part	631
organelle	353
membrane	350
membrane part	264
macromolecular complex	252
organelle part	145
others	98
