# Supplementary material for: Cinnamaldehyde inhibits the growth of Phytophthora capsici through disturbing metabolic homoeostasis
Source: PeerJ. 2021 Apr 30;9:e11339. doi: 10.7717/peerj.11339 (PMC8092109; doi:10.7717/peerj.11339)
Supplement: Supplemental Information 6 [file peerj-09-11339-s006.zip › Analysis of KEGG enrichment of differential proteins.xlsx]

## Sheet: query2map
Protein_ID	KO	Name	Definition	Map_ID	Map_Name	URL
D0NJS3
H3G982	K09493	CCT1, TCP1	T-complex protein 1 subunit alpha
H3H379	K05609	UCHL3, YUH1	ubiquitin carboxyl-terminal hydrolase L3 [EC:3.4.19.12;]
G4ZEU7
D0NVL3
G5ADN0
G4ZG68
A0A060A669
A0A0W8D8F9
G4ZQ23	K01834	PGAM, gpmA	2,3-bisphosphoglycerate-dependent phosphoglycerate mutase [EC:5.4.2.11;]	map00010	Glycolysis / Gluconeogenesis	http://www.kegg.jp/kegg-bin/show_pathway?map00010+K01834
G4ZQ23	K01834	PGAM, gpmA	2,3-bisphosphoglycerate-dependent phosphoglycerate mutase [EC:5.4.2.11;]	map00260	Glycine, serine and threonine metabolism	http://www.kegg.jp/kegg-bin/show_pathway?map00260+K01834
G4ZQ23	K01834	PGAM, gpmA	2,3-bisphosphoglycerate-dependent phosphoglycerate mutase [EC:5.4.2.11;]	map00680	Methane metabolism	http://www.kegg.jp/kegg-bin/show_pathway?map00680+K01834
G4ZQ23	K01834	PGAM, gpmA	2,3-bisphosphoglycerate-dependent phosphoglycerate mutase [EC:5.4.2.11;]	map01200	Carbon metabolism	http://www.kegg.jp/kegg-bin/show_pathway?map01200+K01834
G4ZQ23	K01834	PGAM, gpmA	2,3-bisphosphoglycerate-dependent phosphoglycerate mutase [EC:5.4.2.11;]	map01230	Biosynthesis of amino acids	http://www.kegg.jp/kegg-bin/show_pathway?map01230+K01834
G4ZQ23	K01834	PGAM, gpmA	2,3-bisphosphoglycerate-dependent phosphoglycerate mutase [EC:5.4.2.11;]	map04922	Glucagon signaling pathway	http://www.kegg.jp/kegg-bin/show_pathway?map04922+K01834
G4ZQ23	K01834	PGAM, gpmA	2,3-bisphosphoglycerate-dependent phosphoglycerate mutase [EC:5.4.2.11;]	map05230	Central carbon metabolism in cancer	http://www.kegg.jp/kegg-bin/show_pathway?map05230+K01834
D0P0P1
G4ZLR3	K07019	K07019	uncharacterized protein
H3GCK9
H3GWU1	K03255	TIF31, CLU1	protein TIF31
A0A0W8B8K9
H3GZB3	K09553	STIP1	stress-induced-phosphoprotein 1	map05020	Prion diseases	http://www.kegg.jp/kegg-bin/show_pathway?map05020+K09553
A7XL89
G4Z9U6
A0A0W8BYL4
G4YU43
V9E6L5	K07753	PECR	peroxisomal trans-2-enoyl-CoA reductase [EC:1.3.1.38;]	map01040	Biosynthesis of unsaturated fatty acids	http://www.kegg.jp/kegg-bin/show_pathway?map01040+K07753
V9E6L5	K07753	PECR	peroxisomal trans-2-enoyl-CoA reductase [EC:1.3.1.38;]	map01212	Fatty acid metabolism	http://www.kegg.jp/kegg-bin/show_pathway?map01212+K07753
V9E6L5	K07753	PECR	peroxisomal trans-2-enoyl-CoA reductase [EC:1.3.1.38;]	map04146	Peroxisome	http://www.kegg.jp/kegg-bin/show_pathway?map04146+K07753
G4ZPE2	K00026	MDH2	malate dehydrogenase [EC:1.1.1.37;]	map00020	Citrate cycle (TCA cycle)	http://www.kegg.jp/kegg-bin/show_pathway?map00020+K00026
G4ZPE2	K00026	MDH2	malate dehydrogenase [EC:1.1.1.37;]	map00270	Cysteine and methionine metabolism	http://www.kegg.jp/kegg-bin/show_pathway?map00270+K00026
G4ZPE2	K00026	MDH2	malate dehydrogenase [EC:1.1.1.37;]	map00620	Pyruvate metabolism	http://www.kegg.jp/kegg-bin/show_pathway?map00620+K00026
G4ZPE2	K00026	MDH2	malate dehydrogenase [EC:1.1.1.37;]	map00630	Glyoxylate and dicarboxylate metabolism	http://www.kegg.jp/kegg-bin/show_pathway?map00630+K00026
G4ZPE2	K00026	MDH2	malate dehydrogenase [EC:1.1.1.37;]	map00710	Carbon fixation in photosynthetic organisms	http://www.kegg.jp/kegg-bin/show_pathway?map00710+K00026
G4ZPE2	K00026	MDH2	malate dehydrogenase [EC:1.1.1.37;]	map01200	Carbon metabolism	http://www.kegg.jp/kegg-bin/show_pathway?map01200+K00026
H3GA19	K00789	metK	S-adenosylmethionine synthetase [EC:2.5.1.6;]	map00270	Cysteine and methionine metabolism	http://www.kegg.jp/kegg-bin/show_pathway?map00270+K00789
H3GA19	K00789	metK	S-adenosylmethionine synthetase [EC:2.5.1.6;]	map01230	Biosynthesis of amino acids	http://www.kegg.jp/kegg-bin/show_pathway?map01230+K00789
A0A0W8CU99
D0MWM8
G4ZH77	K00029	E1.1.1.40, maeB	malate dehydrogenase (oxaloacetate-decarboxylating)(NADP+) [EC:1.1.1.40;]	map00620	Pyruvate metabolism	http://www.kegg.jp/kegg-bin/show_pathway?map00620+K00029
G4ZH77	K00029	E1.1.1.40, maeB	malate dehydrogenase (oxaloacetate-decarboxylating)(NADP+) [EC:1.1.1.40;]	map00710	Carbon fixation in photosynthetic organisms	http://www.kegg.jp/kegg-bin/show_pathway?map00710+K00029
G4ZH77	K00029	E1.1.1.40, maeB	malate dehydrogenase (oxaloacetate-decarboxylating)(NADP+) [EC:1.1.1.40;]	map01200	Carbon metabolism	http://www.kegg.jp/kegg-bin/show_pathway?map01200+K00029
D0N0I0	K07889	RAB5C	Ras-related protein Rab-5C	map04014	Ras signaling pathway	http://www.kegg.jp/kegg-bin/show_pathway?map04014+K07889
D0N0I0	K07889	RAB5C	Ras-related protein Rab-5C	map04144	Endocytosis	http://www.kegg.jp/kegg-bin/show_pathway?map04144+K07889
D0N0I0	K07889	RAB5C	Ras-related protein Rab-5C	map04145	Phagosome	http://www.kegg.jp/kegg-bin/show_pathway?map04145+K07889
D0N0I0	K07889	RAB5C	Ras-related protein Rab-5C	map04962	Vasopressin-regulated water reabsorption	http://www.kegg.jp/kegg-bin/show_pathway?map04962+K07889
D0N0I0	K07889	RAB5C	Ras-related protein Rab-5C	map05146	Amoebiasis	http://www.kegg.jp/kegg-bin/show_pathway?map05146+K07889
D0N0I0	K07889	RAB5C	Ras-related protein Rab-5C	map05152	Tuberculosis	http://www.kegg.jp/kegg-bin/show_pathway?map05152+K07889
A0A0W8CAK2
A0A0W8CFH6	K00432	gpx	glutathione peroxidase [EC:1.11.1.9;]	map00480	Glutathione metabolism	http://www.kegg.jp/kegg-bin/show_pathway?map00480+K00432
A0A0W8CFH6	K00432	gpx	glutathione peroxidase [EC:1.11.1.9;]	map00590	Arachidonic acid metabolism	http://www.kegg.jp/kegg-bin/show_pathway?map00590+K00432
A0A0W8CFH6	K00432	gpx	glutathione peroxidase [EC:1.11.1.9;]	map04918	Thyroid hormone synthesis	http://www.kegg.jp/kegg-bin/show_pathway?map04918+K00432
V5RSG4
A0A0W8DW73
A0A0W8D453
H3GBJ2	K08330	ATG11	autophagy-related protein 11	map04136	Autophagy - other	http://www.kegg.jp/kegg-bin/show_pathway?map04136+K08330
H3GBJ2	K08330	ATG11	autophagy-related protein 11	map04138	Autophagy - yeast	http://www.kegg.jp/kegg-bin/show_pathway?map04138+K08330
H3GBJ2	K08330	ATG11	autophagy-related protein 11	map04139	Mitophagy - yeast	http://www.kegg.jp/kegg-bin/show_pathway?map04139+K08330
G4YQB6	K01652	E2.2.1.6L, ilvB, ilvG, ilvI	acetolactate synthase I/II/III large subunit [EC:2.2.1.6;]	map00290	Valine, leucine and isoleucine biosynthesis	http://www.kegg.jp/kegg-bin/show_pathway?map00290+K01652
G4YQB6	K01652	E2.2.1.6L, ilvB, ilvG, ilvI	acetolactate synthase I/II/III large subunit [EC:2.2.1.6;]	map00650	Butanoate metabolism	http://www.kegg.jp/kegg-bin/show_pathway?map00650+K01652
G4YQB6	K01652	E2.2.1.6L, ilvB, ilvG, ilvI	acetolactate synthase I/II/III large subunit [EC:2.2.1.6;]	map00660	C5-Branched dibasic acid metabolism	http://www.kegg.jp/kegg-bin/show_pathway?map00660+K01652
G4YQB6	K01652	E2.2.1.6L, ilvB, ilvG, ilvI	acetolactate synthase I/II/III large subunit [EC:2.2.1.6;]	map00770	Pantothenate and CoA biosynthesis	http://www.kegg.jp/kegg-bin/show_pathway?map00770+K01652
G4YQB6	K01652	E2.2.1.6L, ilvB, ilvG, ilvI	acetolactate synthase I/II/III large subunit [EC:2.2.1.6;]	map01210	2-Oxocarboxylic acid metabolism	http://www.kegg.jp/kegg-bin/show_pathway?map01210+K01652
G4YQB6	K01652	E2.2.1.6L, ilvB, ilvG, ilvI	acetolactate synthase I/II/III large subunit [EC:2.2.1.6;]	map01230	Biosynthesis of amino acids	http://www.kegg.jp/kegg-bin/show_pathway?map01230+K01652
H3GHL1
H3H4U3
A0A0W8DF25	K01868	TARS, thrS	threonyl-tRNA synthetase [EC:6.1.1.3;]	map00970	Aminoacyl-tRNA biosynthesis	http://www.kegg.jp/kegg-bin/show_pathway?map00970+K01868
H3GVX5
H3G9K6	K11584	PPP2R5	serine/threonine-protein phosphatase 2A regulatory subunit B'	map03015	mRNA surveillance pathway	http://www.kegg.jp/kegg-bin/show_pathway?map03015+K11584
H3G9K6	K11584	PPP2R5	serine/threonine-protein phosphatase 2A regulatory subunit B'	map04071	Sphingolipid signaling pathway	http://www.kegg.jp/kegg-bin/show_pathway?map04071+K11584
H3G9K6	K11584	PPP2R5	serine/threonine-protein phosphatase 2A regulatory subunit B'	map04113	Meiosis - yeast	http://www.kegg.jp/kegg-bin/show_pathway?map04113+K11584
H3G9K6	K11584	PPP2R5	serine/threonine-protein phosphatase 2A regulatory subunit B'	map04114	Oocyte meiosis	http://www.kegg.jp/kegg-bin/show_pathway?map04114+K11584
H3G9K6	K11584	PPP2R5	serine/threonine-protein phosphatase 2A regulatory subunit B'	map04151	PI3K-Akt signaling pathway	http://www.kegg.jp/kegg-bin/show_pathway?map04151+K11584
H3G9K6	K11584	PPP2R5	serine/threonine-protein phosphatase 2A regulatory subunit B'	map04152	AMPK signaling pathway	http://www.kegg.jp/kegg-bin/show_pathway?map04152+K11584
H3G9K6	K11584	PPP2R5	serine/threonine-protein phosphatase 2A regulatory subunit B'	map04261	Adrenergic signaling in cardiomyocytes	http://www.kegg.jp/kegg-bin/show_pathway?map04261+K11584
H3G9K6	K11584	PPP2R5	serine/threonine-protein phosphatase 2A regulatory subunit B'	map04728	Dopaminergic synapse	http://www.kegg.jp/kegg-bin/show_pathway?map04728+K11584
D0MRJ0	K01895	ACSS, acs	acetyl-CoA synthetase [EC:6.2.1.1;]	map00010	Glycolysis / Gluconeogenesis	http://www.kegg.jp/kegg-bin/show_pathway?map00010+K01895
D0MRJ0	K01895	ACSS, acs	acetyl-CoA synthetase [EC:6.2.1.1;]	map00620	Pyruvate metabolism	http://www.kegg.jp/kegg-bin/show_pathway?map00620+K01895
D0MRJ0	K01895	ACSS, acs	acetyl-CoA synthetase [EC:6.2.1.1;]	map00640	Propanoate metabolism	http://www.kegg.jp/kegg-bin/show_pathway?map00640+K01895
D0MRJ0	K01895	ACSS, acs	acetyl-CoA synthetase [EC:6.2.1.1;]	map00680	Methane metabolism	http://www.kegg.jp/kegg-bin/show_pathway?map00680+K01895
D0MRJ0	K01895	ACSS, acs	acetyl-CoA synthetase [EC:6.2.1.1;]	map00720	Carbon fixation pathways in prokaryotes	http://www.kegg.jp/kegg-bin/show_pathway?map00720+K01895
D0MRJ0	K01895	ACSS, acs	acetyl-CoA synthetase [EC:6.2.1.1;]	map01200	Carbon metabolism	http://www.kegg.jp/kegg-bin/show_pathway?map01200+K01895
W2NFW6	K03243	EIF5B	translation initiation factor 5B	map03013	RNA transport	http://www.kegg.jp/kegg-bin/show_pathway?map03013+K03243
W2HBR6
A0A0W8CUU1
H3GAL9	K00382	DLD, lpd, pdhD	dihydrolipoamide dehydrogenase [EC:1.8.1.4;]	map00010	Glycolysis / Gluconeogenesis	http://www.kegg.jp/kegg-bin/show_pathway?map00010+K00382
H3GAL9	K00382	DLD, lpd, pdhD	dihydrolipoamide dehydrogenase [EC:1.8.1.4;]	map00020	Citrate cycle (TCA cycle)	http://www.kegg.jp/kegg-bin/show_pathway?map00020+K00382
H3GAL9	K00382	DLD, lpd, pdhD	dihydrolipoamide dehydrogenase [EC:1.8.1.4;]	map00260	Glycine, serine and threonine metabolism	http://www.kegg.jp/kegg-bin/show_pathway?map00260+K00382
H3GAL9	K00382	DLD, lpd, pdhD	dihydrolipoamide dehydrogenase [EC:1.8.1.4;]	map00280	Valine, leucine and isoleucine degradation	http://www.kegg.jp/kegg-bin/show_pathway?map00280+K00382
H3GAL9	K00382	DLD, lpd, pdhD	dihydrolipoamide dehydrogenase [EC:1.8.1.4;]	map00620	Pyruvate metabolism	http://www.kegg.jp/kegg-bin/show_pathway?map00620+K00382
H3GAL9	K00382	DLD, lpd, pdhD	dihydrolipoamide dehydrogenase [EC:1.8.1.4;]	map00630	Glyoxylate and dicarboxylate metabolism	http://www.kegg.jp/kegg-bin/show_pathway?map00630+K00382
H3GAL9	K00382	DLD, lpd, pdhD	dihydrolipoamide dehydrogenase [EC:1.8.1.4;]	map00640	Propanoate metabolism	http://www.kegg.jp/kegg-bin/show_pathway?map00640+K00382
H3GAL9	K00382	DLD, lpd, pdhD	dihydrolipoamide dehydrogenase [EC:1.8.1.4;]	map01200	Carbon metabolism	http://www.kegg.jp/kegg-bin/show_pathway?map01200+K00382
H3GHZ1	K14457	MOGAT2, MGAT2	2-acylglycerol O-acyltransferase 2 [EC:2.3.1.22;]	map00561	Glycerolipid metabolism	http://www.kegg.jp/kegg-bin/show_pathway?map00561+K14457
H3GHZ1	K14457	MOGAT2, MGAT2	2-acylglycerol O-acyltransferase 2 [EC:2.3.1.22;]	map04975	Fat digestion and absorption	http://www.kegg.jp/kegg-bin/show_pathway?map04975+K14457
G4ZEV9	K09838	ZEP, ABA1	zeaxanthin epoxidase [EC:1.14.15.21;]	map00906	Carotenoid biosynthesis	http://www.kegg.jp/kegg-bin/show_pathway?map00906+K09838
H3GS31
H3G7T7
D0P462
W2IU60
D0MU64
V9E8R5
A0A0W8CZ82
D0MRF7	K02259	COX15	cytochrome c oxidase assembly protein subunit 15	map00190	Oxidative phosphorylation	http://www.kegg.jp/kegg-bin/show_pathway?map00190+K02259
D0MRF7	K02259	COX15	cytochrome c oxidase assembly protein subunit 15	map00860	Porphyrin and chlorophyll metabolism	http://www.kegg.jp/kegg-bin/show_pathway?map00860+K02259
D0MRF7	K02259	COX15	cytochrome c oxidase assembly protein subunit 15	map02020	Two-component system	http://www.kegg.jp/kegg-bin/show_pathway?map02020+K02259
G4ZTS6	K10436	MAPRE	microtubule-associated protein, RP/EB family
D0MRX0	K02908	RP-L30e, RPL30	large subunit ribosomal protein L30e	map03010	Ribosome	http://www.kegg.jp/kegg-bin/show_pathway?map03010+K02908
D0NL09	K01738	cysK	cysteine synthase A [EC:2.5.1.47;]	map00270	Cysteine and methionine metabolism	http://www.kegg.jp/kegg-bin/show_pathway?map00270+K01738
D0NL09	K01738	cysK	cysteine synthase A [EC:2.5.1.47;]	map00920	Sulfur metabolism	http://www.kegg.jp/kegg-bin/show_pathway?map00920+K01738
D0NL09	K01738	cysK	cysteine synthase A [EC:2.5.1.47;]	map01200	Carbon metabolism	http://www.kegg.jp/kegg-bin/show_pathway?map01200+K01738
D0NL09	K01738	cysK	cysteine synthase A [EC:2.5.1.47;]	map01230	Biosynthesis of amino acids	http://www.kegg.jp/kegg-bin/show_pathway?map01230+K01738
G4ZVC7	K14965	DPY30	protein dpy-30
A0A080ZD09
G4ZTV2
H3G6S6	K01885	EARS, gltX	glutamyl-tRNA synthetase [EC:6.1.1.17;]	map00860	Porphyrin and chlorophyll metabolism	http://www.kegg.jp/kegg-bin/show_pathway?map00860+K01885
H3G6S6	K01885	EARS, gltX	glutamyl-tRNA synthetase [EC:6.1.1.17;]	map00970	Aminoacyl-tRNA biosynthesis	http://www.kegg.jp/kegg-bin/show_pathway?map00970+K01885
A0A0W8D6X1
H3GS96
A0A0W8C3V9	K17871	ndh1	NADH:ubiquinone reductase (non-electrogenic) [EC:1.6.5.9;]
A0A0W8D0J8
H3G883	K00616	E2.2.1.2, talA, talB	transaldolase [EC:2.2.1.2;]	map00030	Pentose phosphate pathway	http://www.kegg.jp/kegg-bin/show_pathway?map00030+K00616
H3G883	K00616	E2.2.1.2, talA, talB	transaldolase [EC:2.2.1.2;]	map01200	Carbon metabolism	http://www.kegg.jp/kegg-bin/show_pathway?map01200+K00616
H3G883	K00616	E2.2.1.2, talA, talB	transaldolase [EC:2.2.1.2;]	map01230	Biosynthesis of amino acids	http://www.kegg.jp/kegg-bin/show_pathway?map01230+K00616
G4ZT06	K01738	cysK	cysteine synthase A [EC:2.5.1.47;]	map00270	Cysteine and methionine metabolism	http://www.kegg.jp/kegg-bin/show_pathway?map00270+K01738
G4ZT06	K01738	cysK	cysteine synthase A [EC:2.5.1.47;]	map00920	Sulfur metabolism	http://www.kegg.jp/kegg-bin/show_pathway?map00920+K01738
G4ZT06	K01738	cysK	cysteine synthase A [EC:2.5.1.47;]	map01200	Carbon metabolism	http://www.kegg.jp/kegg-bin/show_pathway?map01200+K01738
G4ZT06	K01738	cysK	cysteine synthase A [EC:2.5.1.47;]	map01230	Biosynthesis of amino acids	http://www.kegg.jp/kegg-bin/show_pathway?map01230+K01738
H3GYR4
G5A778	K00819	rocD, OAT	ornithine--oxo-acid transaminase [EC:2.6.1.13;]	map00330	Arginine and proline metabolism	http://www.kegg.jp/kegg-bin/show_pathway?map00330+K00819
H3GIY2	K12837	U2AF2	splicing factor U2AF 65 kDa subunit	map03040	Spliceosome	http://www.kegg.jp/kegg-bin/show_pathway?map03040+K12837
D0NT29
H3GNP1
W2HD13
D0NL60
A0A0W8DZG3	K00928	lysC	aspartate kinase [EC:2.7.2.4;]	map00260	Glycine, serine and threonine metabolism	http://www.kegg.jp/kegg-bin/show_pathway?map00260+K00928
A0A0W8DZG3	K00928	lysC	aspartate kinase [EC:2.7.2.4;]	map00261	Monobactam biosynthesis	http://www.kegg.jp/kegg-bin/show_pathway?map00261+K00928
A0A0W8DZG3	K00928	lysC	aspartate kinase [EC:2.7.2.4;]	map00270	Cysteine and methionine metabolism	http://www.kegg.jp/kegg-bin/show_pathway?map00270+K00928
A0A0W8DZG3	K00928	lysC	aspartate kinase [EC:2.7.2.4;]	map00300	Lysine biosynthesis	http://www.kegg.jp/kegg-bin/show_pathway?map00300+K00928
A0A0W8DZG3	K00928	lysC	aspartate kinase [EC:2.7.2.4;]	map01210	2-Oxocarboxylic acid metabolism	http://www.kegg.jp/kegg-bin/show_pathway?map01210+K00928
A0A0W8DZG3	K00928	lysC	aspartate kinase [EC:2.7.2.4;]	map01230	Biosynthesis of amino acids	http://www.kegg.jp/kegg-bin/show_pathway?map01230+K00928
D0N666	K10807	RRM1	ribonucleoside-diphosphate reductase subunit M1 [EC:1.17.4.1;]	map00230	Purine metabolism	http://www.kegg.jp/kegg-bin/show_pathway?map00230+K10807
D0N666	K10807	RRM1	ribonucleoside-diphosphate reductase subunit M1 [EC:1.17.4.1;]	map00240	Pyrimidine metabolism	http://www.kegg.jp/kegg-bin/show_pathway?map00240+K10807
D0N666	K10807	RRM1	ribonucleoside-diphosphate reductase subunit M1 [EC:1.17.4.1;]	map00480	Glutathione metabolism	http://www.kegg.jp/kegg-bin/show_pathway?map00480+K10807
D0NW94
A0A0W8DMF1	K04507	CACYBP, SIP	calcyclin binding protein	map04310	Wnt signaling pathway	http://www.kegg.jp/kegg-bin/show_pathway?map04310+K04507
G5A1I8
A0A0W8DEB0	K13337	PEX19	peroxin-19	map04146	Peroxisome	http://www.kegg.jp/kegg-bin/show_pathway?map04146+K13337
G5AID4	K00474	TMLHE	trimethyllysine dioxygenase [EC:1.14.11.8;]	map00310	Lysine degradation	http://www.kegg.jp/kegg-bin/show_pathway?map00310+K00474
H3GA16	K10807	RRM1	ribonucleoside-diphosphate reductase subunit M1 [EC:1.17.4.1;]	map00230	Purine metabolism	http://www.kegg.jp/kegg-bin/show_pathway?map00230+K10807
H3GA16	K10807	RRM1	ribonucleoside-diphosphate reductase subunit M1 [EC:1.17.4.1;]	map00240	Pyrimidine metabolism	http://www.kegg.jp/kegg-bin/show_pathway?map00240+K10807
H3GA16	K10807	RRM1	ribonucleoside-diphosphate reductase subunit M1 [EC:1.17.4.1;]	map00480	Glutathione metabolism	http://www.kegg.jp/kegg-bin/show_pathway?map00480+K10807
G5AB13	K01874	MARS, metG	methionyl-tRNA synthetase [EC:6.1.1.10;]	map00450	Selenocompound metabolism	http://www.kegg.jp/kegg-bin/show_pathway?map00450+K01874
G5AB13	K01874	MARS, metG	methionyl-tRNA synthetase [EC:6.1.1.10;]	map00970	Aminoacyl-tRNA biosynthesis	http://www.kegg.jp/kegg-bin/show_pathway?map00970+K01874
A0A0W8C2P0
H3GTQ0
H3GP66	K05542	DUS1	tRNA-dihydrouridine synthase 1 [EC:1.3.1.88;]
G5AH66
H3GFB3
H3GFG1
A0A081ALM8	K10249	ELOVL4	elongation of very long chain fatty acids protein 4 [EC:2.3.1.199;]	map00062	Fatty acid elongation	http://www.kegg.jp/kegg-bin/show_pathway?map00062+K10249
E6PBR1	K19562	BIO3-BIO1	bifunctional dethiobiotin synthetase / adenosylmethionine---8-amino-7-oxononanoate aminotransferase [EC:6.3.3.3;2.6.1.62;]	map00780	Biotin metabolism	http://www.kegg.jp/kegg-bin/show_pathway?map00780+K19562
A0A080Z8F3	K11857	USP47	ubiquitin carboxyl-terminal hydrolase 47 [EC:3.4.19.12;]
H3GAS7	K05662	ABCB7	ATP-binding cassette, subfamily B (MDR/TAP), member 7	map02010	ABC transporters	http://www.kegg.jp/kegg-bin/show_pathway?map02010+K05662
G4ZQ96
W2I1P3	K04488	iscU, nifU	nitrogen fixation protein NifU and related proteins
A0A0W8B3K2	K07119	K07119	uncharacterized protein
G4ZQ66	K00600	glyA, SHMT	glycine hydroxymethyltransferase [EC:2.1.2.1;]	map00260	Glycine, serine and threonine metabolism	http://www.kegg.jp/kegg-bin/show_pathway?map00260+K00600
G4ZQ66	K00600	glyA, SHMT	glycine hydroxymethyltransferase [EC:2.1.2.1;]	map00460	Cyanoamino acid metabolism	http://www.kegg.jp/kegg-bin/show_pathway?map00460+K00600
G4ZQ66	K00600	glyA, SHMT	glycine hydroxymethyltransferase [EC:2.1.2.1;]	map00630	Glyoxylate and dicarboxylate metabolism	http://www.kegg.jp/kegg-bin/show_pathway?map00630+K00600
G4ZQ66	K00600	glyA, SHMT	glycine hydroxymethyltransferase [EC:2.1.2.1;]	map00670	One carbon pool by folate	http://www.kegg.jp/kegg-bin/show_pathway?map00670+K00600
G4ZQ66	K00600	glyA, SHMT	glycine hydroxymethyltransferase [EC:2.1.2.1;]	map00680	Methane metabolism	http://www.kegg.jp/kegg-bin/show_pathway?map00680+K00600
G4ZQ66	K00600	glyA, SHMT	glycine hydroxymethyltransferase [EC:2.1.2.1;]	map01200	Carbon metabolism	http://www.kegg.jp/kegg-bin/show_pathway?map01200+K00600
G4ZQ66	K00600	glyA, SHMT	glycine hydroxymethyltransferase [EC:2.1.2.1;]	map01230	Biosynthesis of amino acids	http://www.kegg.jp/kegg-bin/show_pathway?map01230+K00600
G4ZQ66	K00600	glyA, SHMT	glycine hydroxymethyltransferase [EC:2.1.2.1;]	map01523	Antifolate resistance	http://www.kegg.jp/kegg-bin/show_pathway?map01523+K00600
G4ZGI3	K01697	CBS	cystathionine beta-synthase [EC:4.2.1.22;]	map00260	Glycine, serine and threonine metabolism	http://www.kegg.jp/kegg-bin/show_pathway?map00260+K01697
G4ZGI3	K01697	CBS	cystathionine beta-synthase [EC:4.2.1.22;]	map00270	Cysteine and methionine metabolism	http://www.kegg.jp/kegg-bin/show_pathway?map00270+K01697
G4ZGI3	K01697	CBS	cystathionine beta-synthase [EC:4.2.1.22;]	map01230	Biosynthesis of amino acids	http://www.kegg.jp/kegg-bin/show_pathway?map01230+K01697
W2G0C2
G4Z031
Q6WEV3	K00134	GAPDH, gapA	glyceraldehyde 3-phosphate dehydrogenase [EC:1.2.1.12;]	map00010	Glycolysis / Gluconeogenesis	http://www.kegg.jp/kegg-bin/show_pathway?map00010+K00134
Q6WEV3	K00134	GAPDH, gapA	glyceraldehyde 3-phosphate dehydrogenase [EC:1.2.1.12;]	map00710	Carbon fixation in photosynthetic organisms	http://www.kegg.jp/kegg-bin/show_pathway?map00710+K00134
Q6WEV3	K00134	GAPDH, gapA	glyceraldehyde 3-phosphate dehydrogenase [EC:1.2.1.12;]	map01200	Carbon metabolism	http://www.kegg.jp/kegg-bin/show_pathway?map01200+K00134
Q6WEV3	K00134	GAPDH, gapA	glyceraldehyde 3-phosphate dehydrogenase [EC:1.2.1.12;]	map01230	Biosynthesis of amino acids	http://www.kegg.jp/kegg-bin/show_pathway?map01230+K00134
Q6WEV3	K00134	GAPDH, gapA	glyceraldehyde 3-phosphate dehydrogenase [EC:1.2.1.12;]	map04066	HIF-1 signaling pathway	http://www.kegg.jp/kegg-bin/show_pathway?map04066+K00134
Q6WEV3	K00134	GAPDH, gapA	glyceraldehyde 3-phosphate dehydrogenase [EC:1.2.1.12;]	map05010	Alzheimer's disease	http://www.kegg.jp/kegg-bin/show_pathway?map05010+K00134
G4YE49	K00053	ilvC	ketol-acid reductoisomerase [EC:1.1.1.86;]	map00290	Valine, leucine and isoleucine biosynthesis	http://www.kegg.jp/kegg-bin/show_pathway?map00290+K00053
G4YE49	K00053	ilvC	ketol-acid reductoisomerase [EC:1.1.1.86;]	map00770	Pantothenate and CoA biosynthesis	http://www.kegg.jp/kegg-bin/show_pathway?map00770+K00053
G4YE49	K00053	ilvC	ketol-acid reductoisomerase [EC:1.1.1.86;]	map01210	2-Oxocarboxylic acid metabolism	http://www.kegg.jp/kegg-bin/show_pathway?map01210+K00053
G4YE49	K00053	ilvC	ketol-acid reductoisomerase [EC:1.1.1.86;]	map01230	Biosynthesis of amino acids	http://www.kegg.jp/kegg-bin/show_pathway?map01230+K00053
G4YF85
D0MYZ3
A0A0W8DTX0	K00390	cysH	phosphoadenosine phosphosulfate reductase [EC:1.8.4.8;1.8.4.10;]	map00920	Sulfur metabolism	http://www.kegg.jp/kegg-bin/show_pathway?map00920+K00390
D0NFB4
D0P1S9
G5A116
W2YYK5	K01507	ppa	inorganic pyrophosphatase [EC:3.6.1.1;]	map00190	Oxidative phosphorylation	http://www.kegg.jp/kegg-bin/show_pathway?map00190+K01507
V9FDK9
A0A0W8C2P9
A0A0W8CTF5
H3G7G0	K04564	SOD2	superoxide dismutase, Fe-Mn family [EC:1.15.1.1;]	map04013	MAPK signaling pathway - fly	http://www.kegg.jp/kegg-bin/show_pathway?map04013+K04564
H3G7G0	K04564	SOD2	superoxide dismutase, Fe-Mn family [EC:1.15.1.1;]	map04068	FoxO signaling pathway	http://www.kegg.jp/kegg-bin/show_pathway?map04068+K04564
H3G7G0	K04564	SOD2	superoxide dismutase, Fe-Mn family [EC:1.15.1.1;]	map04146	Peroxisome	http://www.kegg.jp/kegg-bin/show_pathway?map04146+K04564
H3G7G0	K04564	SOD2	superoxide dismutase, Fe-Mn family [EC:1.15.1.1;]	map04211	Longevity regulating pathway	http://www.kegg.jp/kegg-bin/show_pathway?map04211+K04564
H3G7G0	K04564	SOD2	superoxide dismutase, Fe-Mn family [EC:1.15.1.1;]	map04212	Longevity regulating pathway - worm	http://www.kegg.jp/kegg-bin/show_pathway?map04212+K04564
H3G7G0	K04564	SOD2	superoxide dismutase, Fe-Mn family [EC:1.15.1.1;]	map04213	Longevity regulating pathway - multiple species	http://www.kegg.jp/kegg-bin/show_pathway?map04213+K04564
H3G7G0	K04564	SOD2	superoxide dismutase, Fe-Mn family [EC:1.15.1.1;]	map05016	Huntington's disease	http://www.kegg.jp/kegg-bin/show_pathway?map05016+K04564
H3GSF0
H3GWZ5
G4YYD6	K01940	argG, ASS1	argininosuccinate synthase [EC:6.3.4.5;]	map00220	Arginine biosynthesis	http://www.kegg.jp/kegg-bin/show_pathway?map00220+K01940
G4YYD6	K01940	argG, ASS1	argininosuccinate synthase [EC:6.3.4.5;]	map00250	Alanine, aspartate and glutamate metabolism	http://www.kegg.jp/kegg-bin/show_pathway?map00250+K01940
G4YYD6	K01940	argG, ASS1	argininosuccinate synthase [EC:6.3.4.5;]	map01230	Biosynthesis of amino acids	http://www.kegg.jp/kegg-bin/show_pathway?map01230+K01940
G4YYD6	K01940	argG, ASS1	argininosuccinate synthase [EC:6.3.4.5;]	map05418	Fluid shear stress and atherosclerosis	http://www.kegg.jp/kegg-bin/show_pathway?map05418+K01940
H3GA24	K03809	wrbA	NAD(P)H dehydrogenase (quinone) [EC:1.6.5.2;]	map00130	Ubiquinone and other terpenoid-quinone biosynthesis	http://www.kegg.jp/kegg-bin/show_pathway?map00130+K03809
H3GTJ1	K17301	COPB1, SEC26	coatomer subunit beta
W2KJT7	K03259	EIF4E	translation initiation factor 4E	map01521	EGFR tyrosine kinase inhibitor resistance	http://www.kegg.jp/kegg-bin/show_pathway?map01521+K03259
W2KJT7	K03259	EIF4E	translation initiation factor 4E	map03013	RNA transport	http://www.kegg.jp/kegg-bin/show_pathway?map03013+K03259
W2KJT7	K03259	EIF4E	translation initiation factor 4E	map04066	HIF-1 signaling pathway	http://www.kegg.jp/kegg-bin/show_pathway?map04066+K03259
W2KJT7	K03259	EIF4E	translation initiation factor 4E	map04150	mTOR signaling pathway	http://www.kegg.jp/kegg-bin/show_pathway?map04150+K03259
W2KJT7	K03259	EIF4E	translation initiation factor 4E	map04151	PI3K-Akt signaling pathway	http://www.kegg.jp/kegg-bin/show_pathway?map04151+K03259
W2KJT7	K03259	EIF4E	translation initiation factor 4E	map04211	Longevity regulating pathway	http://www.kegg.jp/kegg-bin/show_pathway?map04211+K03259
W2KJT7	K03259	EIF4E	translation initiation factor 4E	map04910	Insulin signaling pathway	http://www.kegg.jp/kegg-bin/show_pathway?map04910+K03259
G4ZYT4
V9E086	K00500	phhA, PAH	phenylalanine-4-hydroxylase [EC:1.14.16.1;]	map00360	Phenylalanine metabolism	http://www.kegg.jp/kegg-bin/show_pathway?map00360+K00500
V9E086	K00500	phhA, PAH	phenylalanine-4-hydroxylase [EC:1.14.16.1;]	map00400	Phenylalanine, tyrosine and tryptophan biosynthesis	http://www.kegg.jp/kegg-bin/show_pathway?map00400+K00500
V9E086	K00500	phhA, PAH	phenylalanine-4-hydroxylase [EC:1.14.16.1;]	map01230	Biosynthesis of amino acids	http://www.kegg.jp/kegg-bin/show_pathway?map01230+K00500
G4ZCU5
G4YQ91	K08776	NPEPPS	puromycin-sensitive aminopeptidase [EC:3.4.11.-]
D0NGC0	K17623	HDHD1	pseudouridine 5'-phosphatase [EC:3.1.3.96;]
G4YSP1
H3GST3
G4ZI80
H3GGJ0	K00913	ITPK1	inositol-1,3,4-trisphosphate 5/6-kinase / inositol-tetrakisphosphate 1-kinase [EC:2.7.1.159;2.7.1.134;]	map00562	Inositol phosphate metabolism	http://www.kegg.jp/kegg-bin/show_pathway?map00562+K00913
H3GGJ0	K00913	ITPK1	inositol-1,3,4-trisphosphate 5/6-kinase / inositol-tetrakisphosphate 1-kinase [EC:2.7.1.159;2.7.1.134;]	map04070	Phosphatidylinositol signaling system	http://www.kegg.jp/kegg-bin/show_pathway?map04070+K00913
H3GRV9
G4Z8J6	K01803	TPI, tpiA	triosephosphate isomerase (TIM) [EC:5.3.1.1;]	map00010	Glycolysis / Gluconeogenesis	http://www.kegg.jp/kegg-bin/show_pathway?map00010+K01803
G4Z8J6	K01803	TPI, tpiA	triosephosphate isomerase (TIM) [EC:5.3.1.1;]	map00051	Fructose and mannose metabolism	http://www.kegg.jp/kegg-bin/show_pathway?map00051+K01803
G4Z8J6	K01803	TPI, tpiA	triosephosphate isomerase (TIM) [EC:5.3.1.1;]	map00562	Inositol phosphate metabolism	http://www.kegg.jp/kegg-bin/show_pathway?map00562+K01803
G4Z8J6	K01803	TPI, tpiA	triosephosphate isomerase (TIM) [EC:5.3.1.1;]	map00710	Carbon fixation in photosynthetic organisms	http://www.kegg.jp/kegg-bin/show_pathway?map00710+K01803
G4Z8J6	K01803	TPI, tpiA	triosephosphate isomerase (TIM) [EC:5.3.1.1;]	map01200	Carbon metabolism	http://www.kegg.jp/kegg-bin/show_pathway?map01200+K01803
G4Z8J6	K01803	TPI, tpiA	triosephosphate isomerase (TIM) [EC:5.3.1.1;]	map01230	Biosynthesis of amino acids	http://www.kegg.jp/kegg-bin/show_pathway?map01230+K01803
A0A0W8DGA2
D0RM25
G4YRR8	K04649	HIP2, UBC1	ubiquitin-conjugating enzyme (huntingtin interacting protein 2) [EC:2.3.2.23;]	map04120	Ubiquitin mediated proteolysis	http://www.kegg.jp/kegg-bin/show_pathway?map04120+K04649
G5AFD5
W2NMD0	K02896	RP-L24e, RPL24	large subunit ribosomal protein L24e	map03010	Ribosome	http://www.kegg.jp/kegg-bin/show_pathway?map03010+K02896
D0NME3	K00026	MDH2	malate dehydrogenase [EC:1.1.1.37;]	map00020	Citrate cycle (TCA cycle)	http://www.kegg.jp/kegg-bin/show_pathway?map00020+K00026
D0NME3	K00026	MDH2	malate dehydrogenase [EC:1.1.1.37;]	map00270	Cysteine and methionine metabolism	http://www.kegg.jp/kegg-bin/show_pathway?map00270+K00026
D0NME3	K00026	MDH2	malate dehydrogenase [EC:1.1.1.37;]	map00620	Pyruvate metabolism	http://www.kegg.jp/kegg-bin/show_pathway?map00620+K00026
D0NME3	K00026	MDH2	malate dehydrogenase [EC:1.1.1.37;]	map00630	Glyoxylate and dicarboxylate metabolism	http://www.kegg.jp/kegg-bin/show_pathway?map00630+K00026
D0NME3	K00026	MDH2	malate dehydrogenase [EC:1.1.1.37;]	map00710	Carbon fixation in photosynthetic organisms	http://www.kegg.jp/kegg-bin/show_pathway?map00710+K00026
D0NME3	K00026	MDH2	malate dehydrogenase [EC:1.1.1.37;]	map01200	Carbon metabolism	http://www.kegg.jp/kegg-bin/show_pathway?map01200+K00026
D0MYC5	K01006	ppdK	pyruvate, orthophosphate dikinase [EC:2.7.9.1;]	map00620	Pyruvate metabolism	http://www.kegg.jp/kegg-bin/show_pathway?map00620+K01006
D0MYC5	K01006	ppdK	pyruvate, orthophosphate dikinase [EC:2.7.9.1;]	map00710	Carbon fixation in photosynthetic organisms	http://www.kegg.jp/kegg-bin/show_pathway?map00710+K01006
D0MYC5	K01006	ppdK	pyruvate, orthophosphate dikinase [EC:2.7.9.1;]	map00720	Carbon fixation pathways in prokaryotes	http://www.kegg.jp/kegg-bin/show_pathway?map00720+K01006
D0MYC5	K01006	ppdK	pyruvate, orthophosphate dikinase [EC:2.7.9.1;]	map01200	Carbon metabolism	http://www.kegg.jp/kegg-bin/show_pathway?map01200+K01006
G5AFA6
A0A0W8DQ06	K04077	groEL, HSPD1	chaperonin GroEL	map03018	RNA degradation	http://www.kegg.jp/kegg-bin/show_pathway?map03018+K04077
A0A0W8DQ06	K04077	groEL, HSPD1	chaperonin GroEL	map04212	Longevity regulating pathway - worm	http://www.kegg.jp/kegg-bin/show_pathway?map04212+K04077
A0A0W8DQ06	K04077	groEL, HSPD1	chaperonin GroEL	map04940	Type I diabetes mellitus	http://www.kegg.jp/kegg-bin/show_pathway?map04940+K04077
A0A0W8DQ06	K04077	groEL, HSPD1	chaperonin GroEL	map05134	Legionellosis	http://www.kegg.jp/kegg-bin/show_pathway?map05134+K04077
A0A0W8DQ06	K04077	groEL, HSPD1	chaperonin GroEL	map05152	Tuberculosis	http://www.kegg.jp/kegg-bin/show_pathway?map05152+K04077
G4YSS1	K01866	YARS, tyrS	tyrosyl-tRNA synthetase [EC:6.1.1.1;]	map00970	Aminoacyl-tRNA biosynthesis	http://www.kegg.jp/kegg-bin/show_pathway?map00970+K01866
A0A0W8D3G0	K11131	DKC1, NOLA4, CBF5	H/ACA ribonucleoprotein complex subunit 4 [EC:5.4.99.-]	map03008	Ribosome biogenesis in eukaryotes	http://www.kegg.jp/kegg-bin/show_pathway?map03008+K11131
H3G8G6	K00281	GLDC, gcvP	glycine dehydrogenase [EC:1.4.4.2;]	map00260	Glycine, serine and threonine metabolism	http://www.kegg.jp/kegg-bin/show_pathway?map00260+K00281
H3G8G6	K00281	GLDC, gcvP	glycine dehydrogenase [EC:1.4.4.2;]	map00630	Glyoxylate and dicarboxylate metabolism	http://www.kegg.jp/kegg-bin/show_pathway?map00630+K00281
H3G8G6	K00281	GLDC, gcvP	glycine dehydrogenase [EC:1.4.4.2;]	map01200	Carbon metabolism	http://www.kegg.jp/kegg-bin/show_pathway?map01200+K00281
G4YH85	K00161	PDHA, pdhA	pyruvate dehydrogenase E1 component alpha subunit [EC:1.2.4.1;]	map00010	Glycolysis / Gluconeogenesis	http://www.kegg.jp/kegg-bin/show_pathway?map00010+K00161
G4YH85	K00161	PDHA, pdhA	pyruvate dehydrogenase E1 component alpha subunit [EC:1.2.4.1;]	map00020	Citrate cycle (TCA cycle)	http://www.kegg.jp/kegg-bin/show_pathway?map00020+K00161
G4YH85	K00161	PDHA, pdhA	pyruvate dehydrogenase E1 component alpha subunit [EC:1.2.4.1;]	map00620	Pyruvate metabolism	http://www.kegg.jp/kegg-bin/show_pathway?map00620+K00161
G4YH85	K00161	PDHA, pdhA	pyruvate dehydrogenase E1 component alpha subunit [EC:1.2.4.1;]	map01200	Carbon metabolism	http://www.kegg.jp/kegg-bin/show_pathway?map01200+K00161
G4YH85	K00161	PDHA, pdhA	pyruvate dehydrogenase E1 component alpha subunit [EC:1.2.4.1;]	map04066	HIF-1 signaling pathway	http://www.kegg.jp/kegg-bin/show_pathway?map04066+K00161
G4YH85	K00161	PDHA, pdhA	pyruvate dehydrogenase E1 component alpha subunit [EC:1.2.4.1;]	map04922	Glucagon signaling pathway	http://www.kegg.jp/kegg-bin/show_pathway?map04922+K00161
G4YH85	K00161	PDHA, pdhA	pyruvate dehydrogenase E1 component alpha subunit [EC:1.2.4.1;]	map05230	Central carbon metabolism in cancer	http://www.kegg.jp/kegg-bin/show_pathway?map05230+K00161
W2P583
H3GAR1	K00326	E1.6.2.2	cytochrome-b5 reductase [EC:1.6.2.2;]	map00520	Amino sugar and nucleotide sugar metabolism	http://www.kegg.jp/kegg-bin/show_pathway?map00520+K00326
H3G789
A0A0W8CCB8	K00145	argC	N-acetyl-gamma-glutamyl-phosphate reductase [EC:1.2.1.38;]	map00220	Arginine biosynthesis	http://www.kegg.jp/kegg-bin/show_pathway?map00220+K00145
A0A0W8CCB8	K00145	argC	N-acetyl-gamma-glutamyl-phosphate reductase [EC:1.2.1.38;]	map01210	2-Oxocarboxylic acid metabolism	http://www.kegg.jp/kegg-bin/show_pathway?map01210+K00145
A0A0W8CCB8	K00145	argC	N-acetyl-gamma-glutamyl-phosphate reductase [EC:1.2.1.38;]	map01230	Biosynthesis of amino acids	http://www.kegg.jp/kegg-bin/show_pathway?map01230+K00145
G4ZRQ2	K11808	ADE2	phosphoribosylaminoimidazole carboxylase [EC:4.1.1.21;]	map00230	Purine metabolism	http://www.kegg.jp/kegg-bin/show_pathway?map00230+K11808
H3G901
V9E9T7
D0NVZ1	K06944	K06944	uncharacterized protein
A0A0W8DCD2	K02202	CDK7	cyclin-dependent kinase 7 [EC:2.7.11.22;2.7.11.23;]	map03022	Basal transcription factors	http://www.kegg.jp/kegg-bin/show_pathway?map03022+K02202
A0A0W8DCD2	K02202	CDK7	cyclin-dependent kinase 7 [EC:2.7.11.22;2.7.11.23;]	map03420	Nucleotide excision repair	http://www.kegg.jp/kegg-bin/show_pathway?map03420+K02202
A0A0W8DCD2	K02202	CDK7	cyclin-dependent kinase 7 [EC:2.7.11.22;2.7.11.23;]	map04110	Cell cycle	http://www.kegg.jp/kegg-bin/show_pathway?map04110+K02202
D0MY04	K00814	GPT, ALT	alanine transaminase [EC:2.6.1.2;]	map00220	Arginine biosynthesis	http://www.kegg.jp/kegg-bin/show_pathway?map00220+K00814
D0MY04	K00814	GPT, ALT	alanine transaminase [EC:2.6.1.2;]	map00250	Alanine, aspartate and glutamate metabolism	http://www.kegg.jp/kegg-bin/show_pathway?map00250+K00814
D0MY04	K00814	GPT, ALT	alanine transaminase [EC:2.6.1.2;]	map00710	Carbon fixation in photosynthetic organisms	http://www.kegg.jp/kegg-bin/show_pathway?map00710+K00814
D0MY04	K00814	GPT, ALT	alanine transaminase [EC:2.6.1.2;]	map01200	Carbon metabolism	http://www.kegg.jp/kegg-bin/show_pathway?map01200+K00814
D0MY04	K00814	GPT, ALT	alanine transaminase [EC:2.6.1.2;]	map01210	2-Oxocarboxylic acid metabolism	http://www.kegg.jp/kegg-bin/show_pathway?map01210+K00814
D0MY04	K00814	GPT, ALT	alanine transaminase [EC:2.6.1.2;]	map01230	Biosynthesis of amino acids	http://www.kegg.jp/kegg-bin/show_pathway?map01230+K00814
A0A0W8DA02	K14777	DDX47, RRP3	ATP-dependent RNA helicase DDX47/RRP3 [EC:3.6.4.13;]
G4Z1P3	K01876	DARS, aspS	aspartyl-tRNA synthetase [EC:6.1.1.12;]	map00970	Aminoacyl-tRNA biosynthesis	http://www.kegg.jp/kegg-bin/show_pathway?map00970+K01876
D0NQR5
G4YYJ9
H3GF31
A0A0W8CTE3	K00939	adk, AK	adenylate kinase [EC:2.7.4.3;]	map00230	Purine metabolism	http://www.kegg.jp/kegg-bin/show_pathway?map00230+K00939
A0A0W8CTE3	K00939	adk, AK	adenylate kinase [EC:2.7.4.3;]	map00730	Thiamine metabolism	http://www.kegg.jp/kegg-bin/show_pathway?map00730+K00939
D0MSH5
G4ZCT3
A0A0W8DLV7
A0A0W8C395
V9FJT7
A0A0W8DP59
G5AHH4	K15102	SLC25A3, PHC, PIC	solute carrier family 25 (mitochondrial phosphate transporter), member 3
W2KMC8
W2JGE6
A0A0W8C8H9	K06215	pdxS, pdx1	pyridoxal 5'-phosphate synthase pdxS subunit [EC:4.3.3.6;]	map00750	Vitamin B6 metabolism	http://www.kegg.jp/kegg-bin/show_pathway?map00750+K06215
H3G6G4	K12890	SFRS1, ASF, SF2	splicing factor, arginine/serine-rich 1	map03040	Spliceosome	http://www.kegg.jp/kegg-bin/show_pathway?map03040+K12890
H3G6G4	K12890	SFRS1, ASF, SF2	splicing factor, arginine/serine-rich 1	map04657	IL-17 signaling pathway	http://www.kegg.jp/kegg-bin/show_pathway?map04657+K12890
H3G6G4	K12890	SFRS1, ASF, SF2	splicing factor, arginine/serine-rich 1	map05168	Herpes simplex infection	http://www.kegg.jp/kegg-bin/show_pathway?map05168+K12890
H3H2W8
D0MT62
H3GP49
G4YZE2
D0NPW4	K01885	EARS, gltX	glutamyl-tRNA synthetase [EC:6.1.1.17;]	map00860	Porphyrin and chlorophyll metabolism	http://www.kegg.jp/kegg-bin/show_pathway?map00860+K01885
D0NPW4	K01885	EARS, gltX	glutamyl-tRNA synthetase [EC:6.1.1.17;]	map00970	Aminoacyl-tRNA biosynthesis	http://www.kegg.jp/kegg-bin/show_pathway?map00970+K01885
G4Z2C5	K00545	COMT	catechol O-methyltransferase [EC:2.1.1.6;]	map00140	Steroid hormone biosynthesis	http://www.kegg.jp/kegg-bin/show_pathway?map00140+K00545
G4Z2C5	K00545	COMT	catechol O-methyltransferase [EC:2.1.1.6;]	map00350	Tyrosine metabolism	http://www.kegg.jp/kegg-bin/show_pathway?map00350+K00545
G4Z2C5	K00545	COMT	catechol O-methyltransferase [EC:2.1.1.6;]	map00965	Betalain biosynthesis	http://www.kegg.jp/kegg-bin/show_pathway?map00965+K00545
G4Z2C5	K00545	COMT	catechol O-methyltransferase [EC:2.1.1.6;]	map04728	Dopaminergic synapse	http://www.kegg.jp/kegg-bin/show_pathway?map04728+K00545
G4YWP8	K10685	UBLE1B, SAE2, UBA2	ubiquitin-like 1-activating enzyme E1 B [EC:6.2.1.45;]	map04120	Ubiquitin mediated proteolysis	http://www.kegg.jp/kegg-bin/show_pathway?map04120+K10685
D0NLW7
A7XIS7
D0MZX1	K14844	PUF6	pumilio homology domain family member 6
A0A0W8CLX3	K05610	UCHL5, UCH37	ubiquitin carboxyl-terminal hydrolase L5 [EC:3.4.19.12;]
H3GXQ9	K14798	LTV1	protein LTV1
H3HD56
H3H6P0
A0A0W8DWF9
H3G862
A0A081B4R7
A0A0W8DEG9
H3GQW8
G4ZEK8
A0A0W8CW81
W2G487
G4YKA6	K08737	MSH6	DNA mismatch repair protein MSH6	map01524	Platinum drug resistance	http://www.kegg.jp/kegg-bin/show_pathway?map01524+K08737
G4YKA6	K08737	MSH6	DNA mismatch repair protein MSH6	map03430	Mismatch repair	http://www.kegg.jp/kegg-bin/show_pathway?map03430+K08737
G4YKA6	K08737	MSH6	DNA mismatch repair protein MSH6	map05200	Pathways in cancer	http://www.kegg.jp/kegg-bin/show_pathway?map05200+K08737
G4YKA6	K08737	MSH6	DNA mismatch repair protein MSH6	map05210	Colorectal cancer	http://www.kegg.jp/kegg-bin/show_pathway?map05210+K08737
G4Z666	K01880	GARS, glyS1	glycyl-tRNA synthetase [EC:6.1.1.14;]	map00970	Aminoacyl-tRNA biosynthesis	http://www.kegg.jp/kegg-bin/show_pathway?map00970+K01880
D0NH58	K14572	MDN1, REA1	midasin	map03008	Ribosome biogenesis in eukaryotes	http://www.kegg.jp/kegg-bin/show_pathway?map03008+K14572
A0A0Y0BY36
G4ZQN0
G5A5R8
A0A0W8CK20
G4YVW9	K14564	NOP56	nucleolar protein 56	map03008	Ribosome biogenesis in eukaryotes	http://www.kegg.jp/kegg-bin/show_pathway?map03008+K14564
H3GVK0	K20221	IPO4, RANBP4	importin-4
D0MRW1
A0A0W8DGP2	K03347	CUL1, CDC53	cullin 1	map04110	Cell cycle	http://www.kegg.jp/kegg-bin/show_pathway?map04110+K03347
A0A0W8DGP2	K03347	CUL1, CDC53	cullin 1	map04111	Cell cycle - yeast	http://www.kegg.jp/kegg-bin/show_pathway?map04111+K03347
A0A0W8DGP2	K03347	CUL1, CDC53	cullin 1	map04114	Oocyte meiosis	http://www.kegg.jp/kegg-bin/show_pathway?map04114+K03347
A0A0W8DGP2	K03347	CUL1, CDC53	cullin 1	map04120	Ubiquitin mediated proteolysis	http://www.kegg.jp/kegg-bin/show_pathway?map04120+K03347
A0A0W8DGP2	K03347	CUL1, CDC53	cullin 1	map04141	Protein processing in endoplasmic reticulum	http://www.kegg.jp/kegg-bin/show_pathway?map04141+K03347
A0A0W8DGP2	K03347	CUL1, CDC53	cullin 1	map04310	Wnt signaling pathway	http://www.kegg.jp/kegg-bin/show_pathway?map04310+K03347
A0A0W8DGP2	K03347	CUL1, CDC53	cullin 1	map04340	Hedgehog signaling pathway	http://www.kegg.jp/kegg-bin/show_pathway?map04340+K03347
A0A0W8DGP2	K03347	CUL1, CDC53	cullin 1	map04341	Hedgehog signaling pathway - fly	http://www.kegg.jp/kegg-bin/show_pathway?map04341+K03347
A0A0W8DGP2	K03347	CUL1, CDC53	cullin 1	map04350	TGF-beta signaling pathway	http://www.kegg.jp/kegg-bin/show_pathway?map04350+K03347
A0A0W8DGP2	K03347	CUL1, CDC53	cullin 1	map04710	Circadian rhythm	http://www.kegg.jp/kegg-bin/show_pathway?map04710+K03347
A0A0W8DGP2	K03347	CUL1, CDC53	cullin 1	map05168	Herpes simplex infection	http://www.kegg.jp/kegg-bin/show_pathway?map05168+K03347
G5A1B5
D0NH87
E3T2G3
A0A0W8DS29
H3GS99
G4YKJ0
G4YPV0	K00327	POR	NADPH-ferrihemoprotein reductase [EC:1.6.2.4;]
A0A0W8CB64	K20792	NAA15_16	N-alpha-acetyltransferase 15/16, NatA auxiliary subunit
H3GUJ5
G4ZUG8	K07152	SCO1_2	protein SCO1/2
H3GRZ9	K15371	GDH2	glutamate dehydrogenase [EC:1.4.1.2;]	map00220	Arginine biosynthesis	http://www.kegg.jp/kegg-bin/show_pathway?map00220+K15371
H3GRZ9	K15371	GDH2	glutamate dehydrogenase [EC:1.4.1.2;]	map00250	Alanine, aspartate and glutamate metabolism	http://www.kegg.jp/kegg-bin/show_pathway?map00250+K15371
H3GRZ9	K15371	GDH2	glutamate dehydrogenase [EC:1.4.1.2;]	map00430	Taurine and hypotaurine metabolism	http://www.kegg.jp/kegg-bin/show_pathway?map00430+K15371
H3GRZ9	K15371	GDH2	glutamate dehydrogenase [EC:1.4.1.2;]	map00910	Nitrogen metabolism	http://www.kegg.jp/kegg-bin/show_pathway?map00910+K15371
G4YL77
D0NWT0
G4YJQ5
H3G8F2	K11884	PNO1, DIM2	RNA-binding protein PNO1
A0A081B3N6
H3GW92
W2FVX0	K03002	RPA2, POLR1B	DNA-directed RNA polymerase I subunit RPA2 [EC:2.7.7.6;]	map00230	Purine metabolism	http://www.kegg.jp/kegg-bin/show_pathway?map00230+K03002
W2FVX0	K03002	RPA2, POLR1B	DNA-directed RNA polymerase I subunit RPA2 [EC:2.7.7.6;]	map00240	Pyrimidine metabolism	http://www.kegg.jp/kegg-bin/show_pathway?map00240+K03002
W2FVX0	K03002	RPA2, POLR1B	DNA-directed RNA polymerase I subunit RPA2 [EC:2.7.7.6;]	map03020	RNA polymerase	http://www.kegg.jp/kegg-bin/show_pathway?map03020+K03002
W2H113
A0A0W8D6I1	K01082	cysQ, MET22, BPNT1	3'(2'), 5'-bisphosphate nucleotidase [EC:3.1.3.7;]	map00920	Sulfur metabolism	http://www.kegg.jp/kegg-bin/show_pathway?map00920+K01082
A0A0W8DTY5	K14455	GOT2	aspartate aminotransferase, mitochondrial [EC:2.6.1.1;]	map00220	Arginine biosynthesis	http://www.kegg.jp/kegg-bin/show_pathway?map00220+K14455
A0A0W8DTY5	K14455	GOT2	aspartate aminotransferase, mitochondrial [EC:2.6.1.1;]	map00250	Alanine, aspartate and glutamate metabolism	http://www.kegg.jp/kegg-bin/show_pathway?map00250+K14455
A0A0W8DTY5	K14455	GOT2	aspartate aminotransferase, mitochondrial [EC:2.6.1.1;]	map00270	Cysteine and methionine metabolism	http://www.kegg.jp/kegg-bin/show_pathway?map00270+K14455
A0A0W8DTY5	K14455	GOT2	aspartate aminotransferase, mitochondrial [EC:2.6.1.1;]	map00330	Arginine and proline metabolism	http://www.kegg.jp/kegg-bin/show_pathway?map00330+K14455
A0A0W8DTY5	K14455	GOT2	aspartate aminotransferase, mitochondrial [EC:2.6.1.1;]	map00350	Tyrosine metabolism	http://www.kegg.jp/kegg-bin/show_pathway?map00350+K14455
A0A0W8DTY5	K14455	GOT2	aspartate aminotransferase, mitochondrial [EC:2.6.1.1;]	map00360	Phenylalanine metabolism	http://www.kegg.jp/kegg-bin/show_pathway?map00360+K14455
A0A0W8DTY5	K14455	GOT2	aspartate aminotransferase, mitochondrial [EC:2.6.1.1;]	map00400	Phenylalanine, tyrosine and tryptophan biosynthesis	http://www.kegg.jp/kegg-bin/show_pathway?map00400+K14455
A0A0W8DTY5	K14455	GOT2	aspartate aminotransferase, mitochondrial [EC:2.6.1.1;]	map00710	Carbon fixation in photosynthetic organisms	http://www.kegg.jp/kegg-bin/show_pathway?map00710+K14455
A0A0W8DTY5	K14455	GOT2	aspartate aminotransferase, mitochondrial [EC:2.6.1.1;]	map00950	Isoquinoline alkaloid biosynthesis	http://www.kegg.jp/kegg-bin/show_pathway?map00950+K14455
A0A0W8DTY5	K14455	GOT2	aspartate aminotransferase, mitochondrial [EC:2.6.1.1;]	map00960	Tropane, piperidine and pyridine alkaloid biosynthesis	http://www.kegg.jp/kegg-bin/show_pathway?map00960+K14455
A0A0W8DTY5	K14455	GOT2	aspartate aminotransferase, mitochondrial [EC:2.6.1.1;]	map01200	Carbon metabolism	http://www.kegg.jp/kegg-bin/show_pathway?map01200+K14455
A0A0W8DTY5	K14455	GOT2	aspartate aminotransferase, mitochondrial [EC:2.6.1.1;]	map01210	2-Oxocarboxylic acid metabolism	http://www.kegg.jp/kegg-bin/show_pathway?map01210+K14455
A0A0W8DTY5	K14455	GOT2	aspartate aminotransferase, mitochondrial [EC:2.6.1.1;]	map01230	Biosynthesis of amino acids	http://www.kegg.jp/kegg-bin/show_pathway?map01230+K14455
A0A0W8DTY5	K14455	GOT2	aspartate aminotransferase, mitochondrial [EC:2.6.1.1;]	map04975	Fat digestion and absorption	http://www.kegg.jp/kegg-bin/show_pathway?map04975+K14455
W2MQQ6	K17081	PHB2	prohibitin 2
G4ZZ35	K10807	RRM1	ribonucleoside-diphosphate reductase subunit M1 [EC:1.17.4.1;]	map00230	Purine metabolism	http://www.kegg.jp/kegg-bin/show_pathway?map00230+K10807
G4ZZ35	K10807	RRM1	ribonucleoside-diphosphate reductase subunit M1 [EC:1.17.4.1;]	map00240	Pyrimidine metabolism	http://www.kegg.jp/kegg-bin/show_pathway?map00240+K10807
G4ZZ35	K10807	RRM1	ribonucleoside-diphosphate reductase subunit M1 [EC:1.17.4.1;]	map00480	Glutathione metabolism	http://www.kegg.jp/kegg-bin/show_pathway?map00480+K10807
G5A275	K10256	FAD2	omega-6 fatty acid desaturase / acyl-lipid omega-6 desaturase (Delta-12 desaturase) [EC:1.14.19.6;1.14.19.22;]	map01040	Biosynthesis of unsaturated fatty acids	http://www.kegg.jp/kegg-bin/show_pathway?map01040+K10256
G5A275	K10256	FAD2	omega-6 fatty acid desaturase / acyl-lipid omega-6 desaturase (Delta-12 desaturase) [EC:1.14.19.6;1.14.19.22;]	map01212	Fatty acid metabolism	http://www.kegg.jp/kegg-bin/show_pathway?map01212+K10256
A0A0W8CY50	K00845	glk	glucokinase [EC:2.7.1.2;]	map00010	Glycolysis / Gluconeogenesis	http://www.kegg.jp/kegg-bin/show_pathway?map00010+K00845
A0A0W8CY50	K00845	glk	glucokinase [EC:2.7.1.2;]	map00052	Galactose metabolism	http://www.kegg.jp/kegg-bin/show_pathway?map00052+K00845
A0A0W8CY50	K00845	glk	glucokinase [EC:2.7.1.2;]	map00500	Starch and sucrose metabolism	http://www.kegg.jp/kegg-bin/show_pathway?map00500+K00845
A0A0W8CY50	K00845	glk	glucokinase [EC:2.7.1.2;]	map00520	Amino sugar and nucleotide sugar metabolism	http://www.kegg.jp/kegg-bin/show_pathway?map00520+K00845
A0A0W8CY50	K00845	glk	glucokinase [EC:2.7.1.2;]	map00521	Streptomycin biosynthesis	http://www.kegg.jp/kegg-bin/show_pathway?map00521+K00845
A0A0W8CY50	K00845	glk	glucokinase [EC:2.7.1.2;]	map00524	Neomycin, kanamycin and gentamicin biosynthesis	http://www.kegg.jp/kegg-bin/show_pathway?map00524+K00845
A0A0W8CY50	K00845	glk	glucokinase [EC:2.7.1.2;]	map01200	Carbon metabolism	http://www.kegg.jp/kegg-bin/show_pathway?map01200+K00845
G4YPV5	K00392	sir	sulfite reductase (ferredoxin) [EC:1.8.7.1;]	map00920	Sulfur metabolism	http://www.kegg.jp/kegg-bin/show_pathway?map00920+K00392
A0A0W8DSC5
A0A081A3Y9
H3H0T2
H3GG53
A0A0W8C5H0
D0MZU0	K00161	PDHA, pdhA	pyruvate dehydrogenase E1 component alpha subunit [EC:1.2.4.1;]	map00010	Glycolysis / Gluconeogenesis	http://www.kegg.jp/kegg-bin/show_pathway?map00010+K00161
D0MZU0	K00161	PDHA, pdhA	pyruvate dehydrogenase E1 component alpha subunit [EC:1.2.4.1;]	map00020	Citrate cycle (TCA cycle)	http://www.kegg.jp/kegg-bin/show_pathway?map00020+K00161
D0MZU0	K00161	PDHA, pdhA	pyruvate dehydrogenase E1 component alpha subunit [EC:1.2.4.1;]	map00620	Pyruvate metabolism	http://www.kegg.jp/kegg-bin/show_pathway?map00620+K00161
D0MZU0	K00161	PDHA, pdhA	pyruvate dehydrogenase E1 component alpha subunit [EC:1.2.4.1;]	map01200	Carbon metabolism	http://www.kegg.jp/kegg-bin/show_pathway?map01200+K00161
D0MZU0	K00161	PDHA, pdhA	pyruvate dehydrogenase E1 component alpha subunit [EC:1.2.4.1;]	map04066	HIF-1 signaling pathway	http://www.kegg.jp/kegg-bin/show_pathway?map04066+K00161
D0MZU0	K00161	PDHA, pdhA	pyruvate dehydrogenase E1 component alpha subunit [EC:1.2.4.1;]	map04922	Glucagon signaling pathway	http://www.kegg.jp/kegg-bin/show_pathway?map04922+K00161
D0MZU0	K00161	PDHA, pdhA	pyruvate dehydrogenase E1 component alpha subunit [EC:1.2.4.1;]	map05230	Central carbon metabolism in cancer	http://www.kegg.jp/kegg-bin/show_pathway?map05230+K00161
H3GM98
W2MNE0
D0N4T2	K07555	ATPeAF1, ATPAF1, ATP11	ATP synthase mitochondrial F1 complex assembly factor 1
G4ZCR6
A0A0W8CQC9
A0A080ZHC9	K14832	MAK21, NOC1, CEBPZ	ribosome biogenesis protein MAK21
W2ZR72	K11323	JMJD6	histone arginine demethylase JMJD6 [EC:1.14.11.-]
H3GUX4	K17768	TOM70	mitochondrial import receptor subunit TOM70
G4ZMK2	K00760	hprT, hpt, HPRT1	hypoxanthine phosphoribosyltransferase [EC:2.4.2.8;]	map00230	Purine metabolism	http://www.kegg.jp/kegg-bin/show_pathway?map00230+K00760
G4ZMK2	K00760	hprT, hpt, HPRT1	hypoxanthine phosphoribosyltransferase [EC:2.4.2.8;]	map00983	Drug metabolism - other enzymes	http://www.kegg.jp/kegg-bin/show_pathway?map00983+K00760
W2NBT7
A0A0W8BW33
W2I5G6	K01885	EARS, gltX	glutamyl-tRNA synthetase [EC:6.1.1.17;]	map00860	Porphyrin and chlorophyll metabolism	http://www.kegg.jp/kegg-bin/show_pathway?map00860+K01885
W2I5G6	K01885	EARS, gltX	glutamyl-tRNA synthetase [EC:6.1.1.17;]	map00970	Aminoacyl-tRNA biosynthesis	http://www.kegg.jp/kegg-bin/show_pathway?map00970+K01885
G5A1I5
D0MY66
H3GZ29	K20781	SGT1	peptidyl serine alpha-galactosyltransferase [EC:2.4.1.-]	map00514	Other types of O-glycan biosynthesis	http://www.kegg.jp/kegg-bin/show_pathway?map00514+K20781
A0A0X9GQ17
A0A0W8CN64
A7XKI7
A0A081AXB3	K13237	DECR2	peroxisomal 2,4-dienoyl-CoA reductase [EC:1.3.1.34;]	map04146	Peroxisome	http://www.kegg.jp/kegg-bin/show_pathway?map04146+K13237
G5AA61	K07513	ACAA1	acetyl-CoA acyltransferase 1 [EC:2.3.1.16;]	map00071	Fatty acid degradation	http://www.kegg.jp/kegg-bin/show_pathway?map00071+K07513
G5AA61	K07513	ACAA1	acetyl-CoA acyltransferase 1 [EC:2.3.1.16;]	map00280	Valine, leucine and isoleucine degradation	http://www.kegg.jp/kegg-bin/show_pathway?map00280+K07513
G5AA61	K07513	ACAA1	acetyl-CoA acyltransferase 1 [EC:2.3.1.16;]	map00592	alpha-Linolenic acid metabolism	http://www.kegg.jp/kegg-bin/show_pathway?map00592+K07513
G5AA61	K07513	ACAA1	acetyl-CoA acyltransferase 1 [EC:2.3.1.16;]	map01040	Biosynthesis of unsaturated fatty acids	http://www.kegg.jp/kegg-bin/show_pathway?map01040+K07513
G5AA61	K07513	ACAA1	acetyl-CoA acyltransferase 1 [EC:2.3.1.16;]	map01212	Fatty acid metabolism	http://www.kegg.jp/kegg-bin/show_pathway?map01212+K07513
G5AA61	K07513	ACAA1	acetyl-CoA acyltransferase 1 [EC:2.3.1.16;]	map03320	PPAR signaling pathway	http://www.kegg.jp/kegg-bin/show_pathway?map03320+K07513
G5AA61	K07513	ACAA1	acetyl-CoA acyltransferase 1 [EC:2.3.1.16;]	map04146	Peroxisome	http://www.kegg.jp/kegg-bin/show_pathway?map04146+K07513
A0A0W8CWX8
A0A0W8C6L7	K00364	E1.7.1.7, guaC	GMP reductase [EC:1.7.1.7;]	map00230	Purine metabolism	http://www.kegg.jp/kegg-bin/show_pathway?map00230+K00364
H3G7G2	K00326	E1.6.2.2	cytochrome-b5 reductase [EC:1.6.2.2;]	map00520	Amino sugar and nucleotide sugar metabolism	http://www.kegg.jp/kegg-bin/show_pathway?map00520+K00326
D0N7V8
H3GWU6	K01733	thrC	threonine synthase [EC:4.2.3.1;]	map00260	Glycine, serine and threonine metabolism	http://www.kegg.jp/kegg-bin/show_pathway?map00260+K01733
H3GWU6	K01733	thrC	threonine synthase [EC:4.2.3.1;]	map00750	Vitamin B6 metabolism	http://www.kegg.jp/kegg-bin/show_pathway?map00750+K01733
H3GWU6	K01733	thrC	threonine synthase [EC:4.2.3.1;]	map01230	Biosynthesis of amino acids	http://www.kegg.jp/kegg-bin/show_pathway?map01230+K01733
H3H2D3
W2IKJ8	K05681	ABCG2, CD338	ATP-binding cassette, subfamily G (WHITE), member 2	map01523	Antifolate resistance	http://www.kegg.jp/kegg-bin/show_pathway?map01523+K05681
W2IKJ8	K05681	ABCG2, CD338	ATP-binding cassette, subfamily G (WHITE), member 2	map02010	ABC transporters	http://www.kegg.jp/kegg-bin/show_pathway?map02010+K05681
W2IKJ8	K05681	ABCG2, CD338	ATP-binding cassette, subfamily G (WHITE), member 2	map04976	Bile secretion	http://www.kegg.jp/kegg-bin/show_pathway?map04976+K05681
A7XJC6
G5A9X7	K13181	DDX27, DRS1	ATP-dependent RNA helicase DDX27 [EC:3.6.4.13;]
W2HNR7	K01736	aroC	chorismate synthase [EC:4.2.3.5;]	map00400	Phenylalanine, tyrosine and tryptophan biosynthesis	http://www.kegg.jp/kegg-bin/show_pathway?map00400+K01736
W2HNR7	K01736	aroC	chorismate synthase [EC:4.2.3.5;]	map01230	Biosynthesis of amino acids	http://www.kegg.jp/kegg-bin/show_pathway?map01230+K01736
W2M1Q9
W2JAG7	K00787	FDPS	farnesyl diphosphate synthase [EC:2.5.1.1;2.5.1.10;]	map00900	Terpenoid backbone biosynthesis	http://www.kegg.jp/kegg-bin/show_pathway?map00900+K00787
W2JAG7	K00787	FDPS	farnesyl diphosphate synthase [EC:2.5.1.1;2.5.1.10;]	map05164	Influenza A	http://www.kegg.jp/kegg-bin/show_pathway?map05164+K00787
W2JAG7	K00787	FDPS	farnesyl diphosphate synthase [EC:2.5.1.1;2.5.1.10;]	map05166	HTLV-I infection	http://www.kegg.jp/kegg-bin/show_pathway?map05166+K00787
D0N1D7
G4ZC23	K03254	EIF3A	translation initiation factor 3 subunit A	map03013	RNA transport	http://www.kegg.jp/kegg-bin/show_pathway?map03013+K03254
A0A0W8DT71	K00627	DLAT, aceF, pdhC	pyruvate dehydrogenase E2 component (dihydrolipoamide acetyltransferase) [EC:2.3.1.12;]	map00010	Glycolysis / Gluconeogenesis	http://www.kegg.jp/kegg-bin/show_pathway?map00010+K00627
A0A0W8DT71	K00627	DLAT, aceF, pdhC	pyruvate dehydrogenase E2 component (dihydrolipoamide acetyltransferase) [EC:2.3.1.12;]	map00020	Citrate cycle (TCA cycle)	http://www.kegg.jp/kegg-bin/show_pathway?map00020+K00627
A0A0W8DT71	K00627	DLAT, aceF, pdhC	pyruvate dehydrogenase E2 component (dihydrolipoamide acetyltransferase) [EC:2.3.1.12;]	map00620	Pyruvate metabolism	http://www.kegg.jp/kegg-bin/show_pathway?map00620+K00627
A0A0W8DT71	K00627	DLAT, aceF, pdhC	pyruvate dehydrogenase E2 component (dihydrolipoamide acetyltransferase) [EC:2.3.1.12;]	map01200	Carbon metabolism	http://www.kegg.jp/kegg-bin/show_pathway?map01200+K00627
D0NCE4	K12160	SUMO, SMT3	small ubiquitin-related modifier	map03013	RNA transport	http://www.kegg.jp/kegg-bin/show_pathway?map03013+K12160
D0NCE4	K12160	SUMO, SMT3	small ubiquitin-related modifier	map05418	Fluid shear stress and atherosclerosis	http://www.kegg.jp/kegg-bin/show_pathway?map05418+K12160
W2L334	K01850	E5.4.99.5	chorismate mutase [EC:5.4.99.5;]	map00400	Phenylalanine, tyrosine and tryptophan biosynthesis	http://www.kegg.jp/kegg-bin/show_pathway?map00400+K01850
W2L334	K01850	E5.4.99.5	chorismate mutase [EC:5.4.99.5;]	map01230	Biosynthesis of amino acids	http://www.kegg.jp/kegg-bin/show_pathway?map01230+K01850
H3GH18
G5A5B0
V9EJC6
D0MWF5	K09500	CCT8	T-complex protein 1 subunit theta
G4YNA8	K00059	fabG	3-oxoacyl-[acyl-carrier protein] reductase [EC:1.1.1.100;]	map00061	Fatty acid biosynthesis	http://www.kegg.jp/kegg-bin/show_pathway?map00061+K00059
G4YNA8	K00059	fabG	3-oxoacyl-[acyl-carrier protein] reductase [EC:1.1.1.100;]	map00780	Biotin metabolism	http://www.kegg.jp/kegg-bin/show_pathway?map00780+K00059
G4YNA8	K00059	fabG	3-oxoacyl-[acyl-carrier protein] reductase [EC:1.1.1.100;]	map01040	Biosynthesis of unsaturated fatty acids	http://www.kegg.jp/kegg-bin/show_pathway?map01040+K00059
G4YNA8	K00059	fabG	3-oxoacyl-[acyl-carrier protein] reductase [EC:1.1.1.100;]	map01212	Fatty acid metabolism	http://www.kegg.jp/kegg-bin/show_pathway?map01212+K00059
A0A0W8CHV3	K09567	PPIH, CYPH	peptidyl-prolyl isomerase H (cyclophilin H) [EC:5.2.1.8;]	map03040	Spliceosome	http://www.kegg.jp/kegg-bin/show_pathway?map03040+K09567
D0NHA7
A0A081ALX9	K03695	clpB	ATP-dependent Clp protease ATP-binding subunit ClpB	map04213	Longevity regulating pathway - multiple species	http://www.kegg.jp/kegg-bin/show_pathway?map04213+K03695
V9EI61
G4ZTA9
V9EK33	K00006	GPD1	glycerol-3-phosphate dehydrogenase (NAD+) [EC:1.1.1.8;]	map00564	Glycerophospholipid metabolism	http://www.kegg.jp/kegg-bin/show_pathway?map00564+K00006
V9EK33	K00006	GPD1	glycerol-3-phosphate dehydrogenase (NAD+) [EC:1.1.1.8;]	map04011	MAPK signaling pathway - yeast	http://www.kegg.jp/kegg-bin/show_pathway?map04011+K00006
W2GUU5
G5A343
A0A0W8CTN1
D0NPB6
W2RA78
A0A0W8DZ09
A0A0W8DP01	K17275	PLS1	plastin-1
D0NAY8	K01870	IARS, ileS	isoleucyl-tRNA synthetase [EC:6.1.1.5;]	map00970	Aminoacyl-tRNA biosynthesis	http://www.kegg.jp/kegg-bin/show_pathway?map00970+K01870
W2IDF1	K05863	SLC25A4S, ANT	solute carrier family 25 (mitochondrial adenine nucleotide translocator), member 4/5/6/31	map04020	Calcium signaling pathway	http://www.kegg.jp/kegg-bin/show_pathway?map04020+K05863
W2IDF1	K05863	SLC25A4S, ANT	solute carrier family 25 (mitochondrial adenine nucleotide translocator), member 4/5/6/31	map04022	cGMP-PKG signaling pathway	http://www.kegg.jp/kegg-bin/show_pathway?map04022+K05863
W2IDF1	K05863	SLC25A4S, ANT	solute carrier family 25 (mitochondrial adenine nucleotide translocator), member 4/5/6/31	map05012	Parkinson's disease	http://www.kegg.jp/kegg-bin/show_pathway?map05012+K05863
W2IDF1	K05863	SLC25A4S, ANT	solute carrier family 25 (mitochondrial adenine nucleotide translocator), member 4/5/6/31	map05016	Huntington's disease	http://www.kegg.jp/kegg-bin/show_pathway?map05016+K05863
W2IDF1	K05863	SLC25A4S, ANT	solute carrier family 25 (mitochondrial adenine nucleotide translocator), member 4/5/6/31	map05166	HTLV-I infection	http://www.kegg.jp/kegg-bin/show_pathway?map05166+K05863
G4ZM16
G5ADP1
G4YGB4	K10696	BRE1	E3 ubiquitin-protein ligase BRE1 [EC:2.3.2.27;]
G4ZUB2
A0A0W8C0R1	K14815	MRT4	mRNA turnover protein 4
W2JIY1
H3G875	K03695	clpB	ATP-dependent Clp protease ATP-binding subunit ClpB	map04213	Longevity regulating pathway - multiple species	http://www.kegg.jp/kegg-bin/show_pathway?map04213+K03695
W2ITZ9
D0MXR3	K18423	CSE1, CAS, XPO2	exportin-2 (importin alpha re-exporter)
A0A0W8DXM5
H3G5L7	K13811	PAPSS	3'-phosphoadenosine 5'-phosphosulfate synthase [EC:2.7.7.4;2.7.1.25;]	map00230	Purine metabolism	http://www.kegg.jp/kegg-bin/show_pathway?map00230+K13811
H3G5L7	K13811	PAPSS	3'-phosphoadenosine 5'-phosphosulfate synthase [EC:2.7.7.4;2.7.1.25;]	map00261	Monobactam biosynthesis	http://www.kegg.jp/kegg-bin/show_pathway?map00261+K13811
H3G5L7	K13811	PAPSS	3'-phosphoadenosine 5'-phosphosulfate synthase [EC:2.7.7.4;2.7.1.25;]	map00450	Selenocompound metabolism	http://www.kegg.jp/kegg-bin/show_pathway?map00450+K13811
H3G5L7	K13811	PAPSS	3'-phosphoadenosine 5'-phosphosulfate synthase [EC:2.7.7.4;2.7.1.25;]	map00920	Sulfur metabolism	http://www.kegg.jp/kegg-bin/show_pathway?map00920+K13811
H3GB43
H3G8H8	K01756	purB, ADSL	adenylosuccinate lyase [EC:4.3.2.2;]	map00230	Purine metabolism	http://www.kegg.jp/kegg-bin/show_pathway?map00230+K01756
H3G8H8	K01756	purB, ADSL	adenylosuccinate lyase [EC:4.3.2.2;]	map00250	Alanine, aspartate and glutamate metabolism	http://www.kegg.jp/kegg-bin/show_pathway?map00250+K01756
A0A0W8C654
H3G8A9	K01267	DNPEP	aspartyl aminopeptidase [EC:3.4.11.21;]
H3GAP7
H3HDI3	K17263	CAND1	cullin-associated NEDD8-dissociated protein 1
G4ZXQ0
W2ZMZ0
D0NQ85
A0A0W8CZK1	K01687	ilvD	dihydroxy-acid dehydratase [EC:4.2.1.9;]	map00290	Valine, leucine and isoleucine biosynthesis	http://www.kegg.jp/kegg-bin/show_pathway?map00290+K01687
A0A0W8CZK1	K01687	ilvD	dihydroxy-acid dehydratase [EC:4.2.1.9;]	map00770	Pantothenate and CoA biosynthesis	http://www.kegg.jp/kegg-bin/show_pathway?map00770+K01687
A0A0W8CZK1	K01687	ilvD	dihydroxy-acid dehydratase [EC:4.2.1.9;]	map01210	2-Oxocarboxylic acid metabolism	http://www.kegg.jp/kegg-bin/show_pathway?map01210+K01687
A0A0W8CZK1	K01687	ilvD	dihydroxy-acid dehydratase [EC:4.2.1.9;]	map01230	Biosynthesis of amino acids	http://www.kegg.jp/kegg-bin/show_pathway?map01230+K01687
H3GGA9
A0A0W8DC37
V9DZI9
D0P461
H3GAQ5	K01469	OPLAH, OXP1, oplAH	5-oxoprolinase (ATP-hydrolysing) [EC:3.5.2.9;]	map00480	Glutathione metabolism	http://www.kegg.jp/kegg-bin/show_pathway?map00480+K01469
D0NLV7
H3GG74	K00111	glpA, glpD	glycerol-3-phosphate dehydrogenase [EC:1.1.5.3;]	map00564	Glycerophospholipid metabolism	http://www.kegg.jp/kegg-bin/show_pathway?map00564+K00111
D0NHQ6
H3H7L0
Q93VK2	K01006	ppdK	pyruvate, orthophosphate dikinase [EC:2.7.9.1;]	map00620	Pyruvate metabolism	http://www.kegg.jp/kegg-bin/show_pathway?map00620+K01006
Q93VK2	K01006	ppdK	pyruvate, orthophosphate dikinase [EC:2.7.9.1;]	map00710	Carbon fixation in photosynthetic organisms	http://www.kegg.jp/kegg-bin/show_pathway?map00710+K01006
Q93VK2	K01006	ppdK	pyruvate, orthophosphate dikinase [EC:2.7.9.1;]	map00720	Carbon fixation pathways in prokaryotes	http://www.kegg.jp/kegg-bin/show_pathway?map00720+K01006
Q93VK2	K01006	ppdK	pyruvate, orthophosphate dikinase [EC:2.7.9.1;]	map01200	Carbon metabolism	http://www.kegg.jp/kegg-bin/show_pathway?map01200+K01006
A0A0W8C194	K14572	MDN1, REA1	midasin	map03008	Ribosome biogenesis in eukaryotes	http://www.kegg.jp/kegg-bin/show_pathway?map03008+K14572
H3GAG1	K03246	EIF3I	translation initiation factor 3 subunit I	map03013	RNA transport	http://www.kegg.jp/kegg-bin/show_pathway?map03013+K03246
D0NF06
V9FE70	K00232	E1.3.3.6, ACOX1, ACOX3	acyl-CoA oxidase [EC:1.3.3.6;]	map00071	Fatty acid degradation	http://www.kegg.jp/kegg-bin/show_pathway?map00071+K00232
V9FE70	K00232	E1.3.3.6, ACOX1, ACOX3	acyl-CoA oxidase [EC:1.3.3.6;]	map00592	alpha-Linolenic acid metabolism	http://www.kegg.jp/kegg-bin/show_pathway?map00592+K00232
V9FE70	K00232	E1.3.3.6, ACOX1, ACOX3	acyl-CoA oxidase [EC:1.3.3.6;]	map01040	Biosynthesis of unsaturated fatty acids	http://www.kegg.jp/kegg-bin/show_pathway?map01040+K00232
V9FE70	K00232	E1.3.3.6, ACOX1, ACOX3	acyl-CoA oxidase [EC:1.3.3.6;]	map01212	Fatty acid metabolism	http://www.kegg.jp/kegg-bin/show_pathway?map01212+K00232
V9FE70	K00232	E1.3.3.6, ACOX1, ACOX3	acyl-CoA oxidase [EC:1.3.3.6;]	map03320	PPAR signaling pathway	http://www.kegg.jp/kegg-bin/show_pathway?map03320+K00232
V9FE70	K00232	E1.3.3.6, ACOX1, ACOX3	acyl-CoA oxidase [EC:1.3.3.6;]	map04024	cAMP signaling pathway	http://www.kegg.jp/kegg-bin/show_pathway?map04024+K00232
V9FE70	K00232	E1.3.3.6, ACOX1, ACOX3	acyl-CoA oxidase [EC:1.3.3.6;]	map04146	Peroxisome	http://www.kegg.jp/kegg-bin/show_pathway?map04146+K00232
A0A0W8D0H6
G4YYL3	K00658	DLST, sucB	2-oxoglutarate dehydrogenase E2 component (dihydrolipoamide succinyltransferase) [EC:2.3.1.61;]	map00020	Citrate cycle (TCA cycle)	http://www.kegg.jp/kegg-bin/show_pathway?map00020+K00658
G4YYL3	K00658	DLST, sucB	2-oxoglutarate dehydrogenase E2 component (dihydrolipoamide succinyltransferase) [EC:2.3.1.61;]	map00310	Lysine degradation	http://www.kegg.jp/kegg-bin/show_pathway?map00310+K00658
G4YYL3	K00658	DLST, sucB	2-oxoglutarate dehydrogenase E2 component (dihydrolipoamide succinyltransferase) [EC:2.3.1.61;]	map01200	Carbon metabolism	http://www.kegg.jp/kegg-bin/show_pathway?map01200+K00658
W2GAZ3	K00053	ilvC	ketol-acid reductoisomerase [EC:1.1.1.86;]	map00290	Valine, leucine and isoleucine biosynthesis	http://www.kegg.jp/kegg-bin/show_pathway?map00290+K00053
W2GAZ3	K00053	ilvC	ketol-acid reductoisomerase [EC:1.1.1.86;]	map00770	Pantothenate and CoA biosynthesis	http://www.kegg.jp/kegg-bin/show_pathway?map00770+K00053
W2GAZ3	K00053	ilvC	ketol-acid reductoisomerase [EC:1.1.1.86;]	map01210	2-Oxocarboxylic acid metabolism	http://www.kegg.jp/kegg-bin/show_pathway?map01210+K00053
W2GAZ3	K00053	ilvC	ketol-acid reductoisomerase [EC:1.1.1.86;]	map01230	Biosynthesis of amino acids	http://www.kegg.jp/kegg-bin/show_pathway?map01230+K00053
G4Z0G9
H3G9R1	K00927	PGK, pgk	phosphoglycerate kinase [EC:2.7.2.3;]	map00010	Glycolysis / Gluconeogenesis	http://www.kegg.jp/kegg-bin/show_pathway?map00010+K00927
H3G9R1	K00927	PGK, pgk	phosphoglycerate kinase [EC:2.7.2.3;]	map00710	Carbon fixation in photosynthetic organisms	http://www.kegg.jp/kegg-bin/show_pathway?map00710+K00927
H3G9R1	K00927	PGK, pgk	phosphoglycerate kinase [EC:2.7.2.3;]	map01200	Carbon metabolism	http://www.kegg.jp/kegg-bin/show_pathway?map01200+K00927
H3G9R1	K00927	PGK, pgk	phosphoglycerate kinase [EC:2.7.2.3;]	map01230	Biosynthesis of amino acids	http://www.kegg.jp/kegg-bin/show_pathway?map01230+K00927
W2MLQ3
A0A0W8CK96
A0A0W8D3R6	K06689	UBE2D, UBC4, UBC5	ubiquitin-conjugating enzyme E2 D [EC:2.3.2.23;]	map04013	MAPK signaling pathway - fly	http://www.kegg.jp/kegg-bin/show_pathway?map04013+K06689
A0A0W8D3R6	K06689	UBE2D, UBC4, UBC5	ubiquitin-conjugating enzyme E2 D [EC:2.3.2.23;]	map04120	Ubiquitin mediated proteolysis	http://www.kegg.jp/kegg-bin/show_pathway?map04120+K06689
A0A0W8D3R6	K06689	UBE2D, UBC4, UBC5	ubiquitin-conjugating enzyme E2 D [EC:2.3.2.23;]	map04141	Protein processing in endoplasmic reticulum	http://www.kegg.jp/kegg-bin/show_pathway?map04141+K06689
A0A0W8D3R6	K06689	UBE2D, UBC4, UBC5	ubiquitin-conjugating enzyme E2 D [EC:2.3.2.23;]	map04624	Toll and Imd signaling pathway	http://www.kegg.jp/kegg-bin/show_pathway?map04624+K06689
W2J214
A0A081A3V5
A0A0W8C2A4	K01634	SGPL1, DPL1	sphinganine-1-phosphate aldolase [EC:4.1.2.27;]	map00600	Sphingolipid metabolism	http://www.kegg.jp/kegg-bin/show_pathway?map00600+K01634
A0A0W8C2A4	K01634	SGPL1, DPL1	sphinganine-1-phosphate aldolase [EC:4.1.2.27;]	map04071	Sphingolipid signaling pathway	http://www.kegg.jp/kegg-bin/show_pathway?map04071+K01634
A0A0W8DG57
A0A081A343	K14652	ribBA	3,4-dihydroxy 2-butanone 4-phosphate synthase / GTP cyclohydrolase II [EC:4.1.99.12;3.5.4.25;]	map00740	Riboflavin metabolism	http://www.kegg.jp/kegg-bin/show_pathway?map00740+K14652
A0A0W8DFP8
D0N1B1	K01280	TPP2	tripeptidyl-peptidase II [EC:3.4.14.10;]
G4YRB3
A0A0W8CCE9	K01610	E4.1.1.49, pckA	phosphoenolpyruvate carboxykinase (ATP) [EC:4.1.1.49;]	map00010	Glycolysis / Gluconeogenesis	http://www.kegg.jp/kegg-bin/show_pathway?map00010+K01610
A0A0W8CCE9	K01610	E4.1.1.49, pckA	phosphoenolpyruvate carboxykinase (ATP) [EC:4.1.1.49;]	map00020	Citrate cycle (TCA cycle)	http://www.kegg.jp/kegg-bin/show_pathway?map00020+K01610
A0A0W8CCE9	K01610	E4.1.1.49, pckA	phosphoenolpyruvate carboxykinase (ATP) [EC:4.1.1.49;]	map00620	Pyruvate metabolism	http://www.kegg.jp/kegg-bin/show_pathway?map00620+K01610
A0A0W8CCE9	K01610	E4.1.1.49, pckA	phosphoenolpyruvate carboxykinase (ATP) [EC:4.1.1.49;]	map00710	Carbon fixation in photosynthetic organisms	http://www.kegg.jp/kegg-bin/show_pathway?map00710+K01610
A0A0W8CCE9	K01610	E4.1.1.49, pckA	phosphoenolpyruvate carboxykinase (ATP) [EC:4.1.1.49;]	map01200	Carbon metabolism	http://www.kegg.jp/kegg-bin/show_pathway?map01200+K01610
A0A0W8CWC8	K17804	TIM44	mitochondrial import inner membrane translocase subunit TIM44
D0N4U8	K00600	glyA, SHMT	glycine hydroxymethyltransferase [EC:2.1.2.1;]	map00260	Glycine, serine and threonine metabolism	http://www.kegg.jp/kegg-bin/show_pathway?map00260+K00600
D0N4U8	K00600	glyA, SHMT	glycine hydroxymethyltransferase [EC:2.1.2.1;]	map00460	Cyanoamino acid metabolism	http://www.kegg.jp/kegg-bin/show_pathway?map00460+K00600
D0N4U8	K00600	glyA, SHMT	glycine hydroxymethyltransferase [EC:2.1.2.1;]	map00630	Glyoxylate and dicarboxylate metabolism	http://www.kegg.jp/kegg-bin/show_pathway?map00630+K00600
D0N4U8	K00600	glyA, SHMT	glycine hydroxymethyltransferase [EC:2.1.2.1;]	map00670	One carbon pool by folate	http://www.kegg.jp/kegg-bin/show_pathway?map00670+K00600
D0N4U8	K00600	glyA, SHMT	glycine hydroxymethyltransferase [EC:2.1.2.1;]	map00680	Methane metabolism	http://www.kegg.jp/kegg-bin/show_pathway?map00680+K00600
D0N4U8	K00600	glyA, SHMT	glycine hydroxymethyltransferase [EC:2.1.2.1;]	map01200	Carbon metabolism	http://www.kegg.jp/kegg-bin/show_pathway?map01200+K00600
D0N4U8	K00600	glyA, SHMT	glycine hydroxymethyltransferase [EC:2.1.2.1;]	map01230	Biosynthesis of amino acids	http://www.kegg.jp/kegg-bin/show_pathway?map01230+K00600
D0N4U8	K00600	glyA, SHMT	glycine hydroxymethyltransferase [EC:2.1.2.1;]	map01523	Antifolate resistance	http://www.kegg.jp/kegg-bin/show_pathway?map01523+K00600
D0NRY9
G4YU66	K15111	SLC25A26	solute carrier family 25 (mitochondrial S-adenosylmethionine transporter), member 26
W2KBW3	K00294	E1.2.1.88	1-pyrroline-5-carboxylate dehydrogenase [EC:1.2.1.88;]	map00250	Alanine, aspartate and glutamate metabolism	http://www.kegg.jp/kegg-bin/show_pathway?map00250+K00294
W2KBW3	K00294	E1.2.1.88	1-pyrroline-5-carboxylate dehydrogenase [EC:1.2.1.88;]	map00330	Arginine and proline metabolism	http://www.kegg.jp/kegg-bin/show_pathway?map00330+K00294
G4Z2J6	K03841	FBP, fbp	fructose-1,6-bisphosphatase I [EC:3.1.3.11;]	map00010	Glycolysis / Gluconeogenesis	http://www.kegg.jp/kegg-bin/show_pathway?map00010+K03841
G4Z2J6	K03841	FBP, fbp	fructose-1,6-bisphosphatase I [EC:3.1.3.11;]	map00030	Pentose phosphate pathway	http://www.kegg.jp/kegg-bin/show_pathway?map00030+K03841
G4Z2J6	K03841	FBP, fbp	fructose-1,6-bisphosphatase I [EC:3.1.3.11;]	map00051	Fructose and mannose metabolism	http://www.kegg.jp/kegg-bin/show_pathway?map00051+K03841
G4Z2J6	K03841	FBP, fbp	fructose-1,6-bisphosphatase I [EC:3.1.3.11;]	map00680	Methane metabolism	http://www.kegg.jp/kegg-bin/show_pathway?map00680+K03841
G4Z2J6	K03841	FBP, fbp	fructose-1,6-bisphosphatase I [EC:3.1.3.11;]	map00710	Carbon fixation in photosynthetic organisms	http://www.kegg.jp/kegg-bin/show_pathway?map00710+K03841
G4Z2J6	K03841	FBP, fbp	fructose-1,6-bisphosphatase I [EC:3.1.3.11;]	map01200	Carbon metabolism	http://www.kegg.jp/kegg-bin/show_pathway?map01200+K03841
G4Z2J6	K03841	FBP, fbp	fructose-1,6-bisphosphatase I [EC:3.1.3.11;]	map04152	AMPK signaling pathway	http://www.kegg.jp/kegg-bin/show_pathway?map04152+K03841
G4Z2J6	K03841	FBP, fbp	fructose-1,6-bisphosphatase I [EC:3.1.3.11;]	map04910	Insulin signaling pathway	http://www.kegg.jp/kegg-bin/show_pathway?map04910+K03841
G4YH70	K14998	SURF1, SHY1	surfeit locus 1 family protein
W2M4S1	K00671	E2.3.1.97, NMT	glycylpeptide N-tetradecanoyltransferase [EC:2.3.1.97;]
W2P1C1
H3G9S5
H3G6W3	K01419	hslV, clpQ	ATP-dependent HslUV protease, peptidase subunit HslV [EC:3.4.25.2;]
H3HDJ2	K14682	argAB	amino-acid N-acetyltransferase [EC:2.3.1.1;]	map00220	Arginine biosynthesis	http://www.kegg.jp/kegg-bin/show_pathway?map00220+K14682
H3HDJ2	K14682	argAB	amino-acid N-acetyltransferase [EC:2.3.1.1;]	map01210	2-Oxocarboxylic acid metabolism	http://www.kegg.jp/kegg-bin/show_pathway?map01210+K14682
H3HDJ2	K14682	argAB	amino-acid N-acetyltransferase [EC:2.3.1.1;]	map01230	Biosynthesis of amino acids	http://www.kegg.jp/kegg-bin/show_pathway?map01230+K14682
D0NX78	K00392	sir	sulfite reductase (ferredoxin) [EC:1.8.7.1;]	map00920	Sulfur metabolism	http://www.kegg.jp/kegg-bin/show_pathway?map00920+K00392
W2FLY9	K00845	glk	glucokinase [EC:2.7.1.2;]	map00010	Glycolysis / Gluconeogenesis	http://www.kegg.jp/kegg-bin/show_pathway?map00010+K00845
W2FLY9	K00845	glk	glucokinase [EC:2.7.1.2;]	map00052	Galactose metabolism	http://www.kegg.jp/kegg-bin/show_pathway?map00052+K00845
W2FLY9	K00845	glk	glucokinase [EC:2.7.1.2;]	map00500	Starch and sucrose metabolism	http://www.kegg.jp/kegg-bin/show_pathway?map00500+K00845
W2FLY9	K00845	glk	glucokinase [EC:2.7.1.2;]	map00520	Amino sugar and nucleotide sugar metabolism	http://www.kegg.jp/kegg-bin/show_pathway?map00520+K00845
W2FLY9	K00845	glk	glucokinase [EC:2.7.1.2;]	map00521	Streptomycin biosynthesis	http://www.kegg.jp/kegg-bin/show_pathway?map00521+K00845
W2FLY9	K00845	glk	glucokinase [EC:2.7.1.2;]	map00524	Neomycin, kanamycin and gentamicin biosynthesis	http://www.kegg.jp/kegg-bin/show_pathway?map00524+K00845
W2FLY9	K00845	glk	glucokinase [EC:2.7.1.2;]	map01200	Carbon metabolism	http://www.kegg.jp/kegg-bin/show_pathway?map01200+K00845
H3GQX5	K01312	PRSS1_2_3	trypsin [EC:3.4.21.4;]	map04080	Neuroactive ligand-receptor interaction	http://www.kegg.jp/kegg-bin/show_pathway?map04080+K01312
H3GQX5	K01312	PRSS1_2_3	trypsin [EC:3.4.21.4;]	map04972	Pancreatic secretion	http://www.kegg.jp/kegg-bin/show_pathway?map04972+K01312
H3GQX5	K01312	PRSS1_2_3	trypsin [EC:3.4.21.4;]	map04974	Protein digestion and absorption	http://www.kegg.jp/kegg-bin/show_pathway?map04974+K01312
H3GQX5	K01312	PRSS1_2_3	trypsin [EC:3.4.21.4;]	map05164	Influenza A	http://www.kegg.jp/kegg-bin/show_pathway?map05164+K01312
G5AI54
G4Z9P2
H3GQ54	K09527	DNAJC7	DnaJ homolog subfamily C member 7
A0A0W8E0U8	K18787	ACL5	thermospermine synthase [EC:2.5.1.79;]
H3GS72	K14430	PHO87_91	phosphate transporter
G4Z1F7
G4Z0M1
G4YTK3
D0NP72	K03107	SRP68	signal recognition particle subunit SRP68	map03060	Protein export	http://www.kegg.jp/kegg-bin/show_pathway?map03060+K03107
D0NEX4
D0MS50
G4YKD9	K01006	ppdK	pyruvate, orthophosphate dikinase [EC:2.7.9.1;]	map00620	Pyruvate metabolism	http://www.kegg.jp/kegg-bin/show_pathway?map00620+K01006
G4YKD9	K01006	ppdK	pyruvate, orthophosphate dikinase [EC:2.7.9.1;]	map00710	Carbon fixation in photosynthetic organisms	http://www.kegg.jp/kegg-bin/show_pathway?map00710+K01006
G4YKD9	K01006	ppdK	pyruvate, orthophosphate dikinase [EC:2.7.9.1;]	map00720	Carbon fixation pathways in prokaryotes	http://www.kegg.jp/kegg-bin/show_pathway?map00720+K01006
G4YKD9	K01006	ppdK	pyruvate, orthophosphate dikinase [EC:2.7.9.1;]	map01200	Carbon metabolism	http://www.kegg.jp/kegg-bin/show_pathway?map01200+K01006
G4ZTH3
A0A081AST3
A0A0W8BX74	K01953	asnB, ASNS	asparagine synthase (glutamine-hydrolysing) [EC:6.3.5.4;]	map00250	Alanine, aspartate and glutamate metabolism	http://www.kegg.jp/kegg-bin/show_pathway?map00250+K01953
H3H3A1
A0A0W8BZV2
D0NKD1
V9EXZ4
D0MR29
W2JIG8
A0A081A260	K00382	DLD, lpd, pdhD	dihydrolipoamide dehydrogenase [EC:1.8.1.4;]	map00010	Glycolysis / Gluconeogenesis	http://www.kegg.jp/kegg-bin/show_pathway?map00010+K00382
A0A081A260	K00382	DLD, lpd, pdhD	dihydrolipoamide dehydrogenase [EC:1.8.1.4;]	map00020	Citrate cycle (TCA cycle)	http://www.kegg.jp/kegg-bin/show_pathway?map00020+K00382
A0A081A260	K00382	DLD, lpd, pdhD	dihydrolipoamide dehydrogenase [EC:1.8.1.4;]	map00260	Glycine, serine and threonine metabolism	http://www.kegg.jp/kegg-bin/show_pathway?map00260+K00382
A0A081A260	K00382	DLD, lpd, pdhD	dihydrolipoamide dehydrogenase [EC:1.8.1.4;]	map00280	Valine, leucine and isoleucine degradation	http://www.kegg.jp/kegg-bin/show_pathway?map00280+K00382
A0A081A260	K00382	DLD, lpd, pdhD	dihydrolipoamide dehydrogenase [EC:1.8.1.4;]	map00620	Pyruvate metabolism	http://www.kegg.jp/kegg-bin/show_pathway?map00620+K00382
A0A081A260	K00382	DLD, lpd, pdhD	dihydrolipoamide dehydrogenase [EC:1.8.1.4;]	map00630	Glyoxylate and dicarboxylate metabolism	http://www.kegg.jp/kegg-bin/show_pathway?map00630+K00382
A0A081A260	K00382	DLD, lpd, pdhD	dihydrolipoamide dehydrogenase [EC:1.8.1.4;]	map00640	Propanoate metabolism	http://www.kegg.jp/kegg-bin/show_pathway?map00640+K00382
A0A081A260	K00382	DLD, lpd, pdhD	dihydrolipoamide dehydrogenase [EC:1.8.1.4;]	map01200	Carbon metabolism	http://www.kegg.jp/kegg-bin/show_pathway?map01200+K00382
A0A0W8BXB4	K17800	LETM1, MDM38	LETM1 and EF-hand domain-containing protein 1, mitochondrial	map04139	Mitophagy - yeast	http://www.kegg.jp/kegg-bin/show_pathway?map04139+K17800
H3G552	K00606	panB	3-methyl-2-oxobutanoate hydroxymethyltransferase [EC:2.1.2.11;]	map00770	Pantothenate and CoA biosynthesis	http://www.kegg.jp/kegg-bin/show_pathway?map00770+K00606
H3G5T7
G4ZD02
G4Z9P0
A0A0W8CQ99	K18423	CSE1, CAS, XPO2	exportin-2 (importin alpha re-exporter)
A0A081A3H5
A0A081ADC6	K15335	NSUN2	tRNA (cytosine34-C5)-methyltransferase [EC:2.1.1.203;]
H3G708	K15013	ACSBG	long-chain-fatty-acid--CoA ligase ACSBG [EC:6.2.1.3;]	map00061	Fatty acid biosynthesis	http://www.kegg.jp/kegg-bin/show_pathway?map00061+K15013
H3G708	K15013	ACSBG	long-chain-fatty-acid--CoA ligase ACSBG [EC:6.2.1.3;]	map00071	Fatty acid degradation	http://www.kegg.jp/kegg-bin/show_pathway?map00071+K15013
H3G708	K15013	ACSBG	long-chain-fatty-acid--CoA ligase ACSBG [EC:6.2.1.3;]	map01212	Fatty acid metabolism	http://www.kegg.jp/kegg-bin/show_pathway?map01212+K15013
H3G708	K15013	ACSBG	long-chain-fatty-acid--CoA ligase ACSBG [EC:6.2.1.3;]	map03320	PPAR signaling pathway	http://www.kegg.jp/kegg-bin/show_pathway?map03320+K15013
H3G708	K15013	ACSBG	long-chain-fatty-acid--CoA ligase ACSBG [EC:6.2.1.3;]	map04920	Adipocytokine signaling pathway	http://www.kegg.jp/kegg-bin/show_pathway?map04920+K15013
A0A0W8CT64	K09838	ZEP, ABA1	zeaxanthin epoxidase [EC:1.14.15.21;]	map00906	Carotenoid biosynthesis	http://www.kegg.jp/kegg-bin/show_pathway?map00906+K09838
G4ZUS4	K06072	DOHH	deoxyhypusine monooxygenase [EC:1.14.99.29;]
H3GYT6
G4ZJ94
W2QES0
G4YIW2	K01802	E5.2.1.8	peptidylprolyl isomerase [EC:5.2.1.8;]
A0A0W8D2C4	K00789	metK	S-adenosylmethionine synthetase [EC:2.5.1.6;]	map00270	Cysteine and methionine metabolism	http://www.kegg.jp/kegg-bin/show_pathway?map00270+K00789
A0A0W8D2C4	K00789	metK	S-adenosylmethionine synthetase [EC:2.5.1.6;]	map01230	Biosynthesis of amino acids	http://www.kegg.jp/kegg-bin/show_pathway?map01230+K00789
G4YWC4	K10393	KIF2_24, MCAK	kinesin family member 2/24
H3G9V7	K00826	E2.6.1.42, ilvE	branched-chain amino acid aminotransferase [EC:2.6.1.42;]	map00270	Cysteine and methionine metabolism	http://www.kegg.jp/kegg-bin/show_pathway?map00270+K00826
H3G9V7	K00826	E2.6.1.42, ilvE	branched-chain amino acid aminotransferase [EC:2.6.1.42;]	map00280	Valine, leucine and isoleucine degradation	http://www.kegg.jp/kegg-bin/show_pathway?map00280+K00826
H3G9V7	K00826	E2.6.1.42, ilvE	branched-chain amino acid aminotransferase [EC:2.6.1.42;]	map00290	Valine, leucine and isoleucine biosynthesis	http://www.kegg.jp/kegg-bin/show_pathway?map00290+K00826
H3G9V7	K00826	E2.6.1.42, ilvE	branched-chain amino acid aminotransferase [EC:2.6.1.42;]	map00770	Pantothenate and CoA biosynthesis	http://www.kegg.jp/kegg-bin/show_pathway?map00770+K00826
H3G9V7	K00826	E2.6.1.42, ilvE	branched-chain amino acid aminotransferase [EC:2.6.1.42;]	map01210	2-Oxocarboxylic acid metabolism	http://www.kegg.jp/kegg-bin/show_pathway?map01210+K00826
H3G9V7	K00826	E2.6.1.42, ilvE	branched-chain amino acid aminotransferase [EC:2.6.1.42;]	map01230	Biosynthesis of amino acids	http://www.kegg.jp/kegg-bin/show_pathway?map01230+K00826
D0P2R1
A0A0W8C461	K01265	map	methionyl aminopeptidase [EC:3.4.11.18;]
H3H3D6	K01702	LEU1	3-isopropylmalate dehydratase [EC:4.2.1.33;]	map00290	Valine, leucine and isoleucine biosynthesis	http://www.kegg.jp/kegg-bin/show_pathway?map00290+K01702
H3H3D6	K01702	LEU1	3-isopropylmalate dehydratase [EC:4.2.1.33;]	map01210	2-Oxocarboxylic acid metabolism	http://www.kegg.jp/kegg-bin/show_pathway?map01210+K01702
H3H3D6	K01702	LEU1	3-isopropylmalate dehydratase [EC:4.2.1.33;]	map01230	Biosynthesis of amino acids	http://www.kegg.jp/kegg-bin/show_pathway?map01230+K01702
D0N0M0
E9LJ33
G4YWQ5
D0NVZ6
H3G902
G5A2P0
H3HCZ8	K14848	RRB1, GRWD1	ribosome assembly protein RRB1
H3GWA7	K11262	ACACA	acetyl-CoA carboxylase / biotin carboxylase 1 [EC:6.4.1.2;6.3.4.14;]	map00061	Fatty acid biosynthesis	http://www.kegg.jp/kegg-bin/show_pathway?map00061+K11262
H3GWA7	K11262	ACACA	acetyl-CoA carboxylase / biotin carboxylase 1 [EC:6.4.1.2;6.3.4.14;]	map00254	Aflatoxin biosynthesis	http://www.kegg.jp/kegg-bin/show_pathway?map00254+K11262
H3GWA7	K11262	ACACA	acetyl-CoA carboxylase / biotin carboxylase 1 [EC:6.4.1.2;6.3.4.14;]	map00620	Pyruvate metabolism	http://www.kegg.jp/kegg-bin/show_pathway?map00620+K11262
H3GWA7	K11262	ACACA	acetyl-CoA carboxylase / biotin carboxylase 1 [EC:6.4.1.2;6.3.4.14;]	map00640	Propanoate metabolism	http://www.kegg.jp/kegg-bin/show_pathway?map00640+K11262
H3GWA7	K11262	ACACA	acetyl-CoA carboxylase / biotin carboxylase 1 [EC:6.4.1.2;6.3.4.14;]	map01212	Fatty acid metabolism	http://www.kegg.jp/kegg-bin/show_pathway?map01212+K11262
H3GWA7	K11262	ACACA	acetyl-CoA carboxylase / biotin carboxylase 1 [EC:6.4.1.2;6.3.4.14;]	map04152	AMPK signaling pathway	http://www.kegg.jp/kegg-bin/show_pathway?map04152+K11262
H3GWA7	K11262	ACACA	acetyl-CoA carboxylase / biotin carboxylase 1 [EC:6.4.1.2;6.3.4.14;]	map04910	Insulin signaling pathway	http://www.kegg.jp/kegg-bin/show_pathway?map04910+K11262
H3GWA7	K11262	ACACA	acetyl-CoA carboxylase / biotin carboxylase 1 [EC:6.4.1.2;6.3.4.14;]	map04922	Glucagon signaling pathway	http://www.kegg.jp/kegg-bin/show_pathway?map04922+K11262
H3GVM8
A0A080ZH47
A0A0W8CT89
G4ZCL6
G4ZD04
A0A0W8D4E3
D0NBZ7
A0A081AUA4
G5A075
H3G8L0	K01265	map	methionyl aminopeptidase [EC:3.4.11.18;]
A0A0W8DR54	K06072	DOHH	deoxyhypusine monooxygenase [EC:1.14.99.29;]
W2LB98
D0NGA9
G4YTN3
W2GSD4
D0NN32	K02260	COX17	cytochrome c oxidase assembly protein subunit 17	map00190	Oxidative phosphorylation	http://www.kegg.jp/kegg-bin/show_pathway?map00190+K02260
A0A188U9J1
V9FZE2
A0A080ZI27	K12180	COPS7, CSN7	COP9 signalosome complex subunit 7
D0N8B4	K01834	PGAM, gpmA	2,3-bisphosphoglycerate-dependent phosphoglycerate mutase [EC:5.4.2.11;]	map00010	Glycolysis / Gluconeogenesis	http://www.kegg.jp/kegg-bin/show_pathway?map00010+K01834
D0N8B4	K01834	PGAM, gpmA	2,3-bisphosphoglycerate-dependent phosphoglycerate mutase [EC:5.4.2.11;]	map00260	Glycine, serine and threonine metabolism	http://www.kegg.jp/kegg-bin/show_pathway?map00260+K01834
D0N8B4	K01834	PGAM, gpmA	2,3-bisphosphoglycerate-dependent phosphoglycerate mutase [EC:5.4.2.11;]	map00680	Methane metabolism	http://www.kegg.jp/kegg-bin/show_pathway?map00680+K01834
D0N8B4	K01834	PGAM, gpmA	2,3-bisphosphoglycerate-dependent phosphoglycerate mutase [EC:5.4.2.11;]	map01200	Carbon metabolism	http://www.kegg.jp/kegg-bin/show_pathway?map01200+K01834
D0N8B4	K01834	PGAM, gpmA	2,3-bisphosphoglycerate-dependent phosphoglycerate mutase [EC:5.4.2.11;]	map01230	Biosynthesis of amino acids	http://www.kegg.jp/kegg-bin/show_pathway?map01230+K01834
D0N8B4	K01834	PGAM, gpmA	2,3-bisphosphoglycerate-dependent phosphoglycerate mutase [EC:5.4.2.11;]	map04922	Glucagon signaling pathway	http://www.kegg.jp/kegg-bin/show_pathway?map04922+K01834
D0N8B4	K01834	PGAM, gpmA	2,3-bisphosphoglycerate-dependent phosphoglycerate mutase [EC:5.4.2.11;]	map05230	Central carbon metabolism in cancer	http://www.kegg.jp/kegg-bin/show_pathway?map05230+K01834
D0P2F9	K00847	E2.7.1.4, scrK	fructokinase [EC:2.7.1.4;]	map00051	Fructose and mannose metabolism	http://www.kegg.jp/kegg-bin/show_pathway?map00051+K00847
D0P2F9	K00847	E2.7.1.4, scrK	fructokinase [EC:2.7.1.4;]	map00500	Starch and sucrose metabolism	http://www.kegg.jp/kegg-bin/show_pathway?map00500+K00847
D0P2F9	K00847	E2.7.1.4, scrK	fructokinase [EC:2.7.1.4;]	map00520	Amino sugar and nucleotide sugar metabolism	http://www.kegg.jp/kegg-bin/show_pathway?map00520+K00847
G4ZYS4	K17893	AOX1, AOX2	ubiquinol oxidase [EC:1.10.3.11;]
D0N4V4
W2LGU2
G5ACK1	K12879	THOC2	THO complex subunit 2	map03013	RNA transport	http://www.kegg.jp/kegg-bin/show_pathway?map03013+K12879
G5ACK1	K12879	THOC2	THO complex subunit 2	map03040	Spliceosome	http://www.kegg.jp/kegg-bin/show_pathway?map03040+K12879
G4Z7P4
A0A0W8E045	K18534	K18534	MPBQ/MSBQ methyltransferase [EC:2.1.1.295;]	map00130	Ubiquinone and other terpenoid-quinone biosynthesis	http://www.kegg.jp/kegg-bin/show_pathway?map00130+K18534
D0NH60
W2GZV1	K06634	CCNH	cyclin H	map03022	Basal transcription factors	http://www.kegg.jp/kegg-bin/show_pathway?map03022+K06634
W2GZV1	K06634	CCNH	cyclin H	map03420	Nucleotide excision repair	http://www.kegg.jp/kegg-bin/show_pathway?map03420+K06634
W2GZV1	K06634	CCNH	cyclin H	map04110	Cell cycle	http://www.kegg.jp/kegg-bin/show_pathway?map04110+K06634
W2NI86	K01915	glnA, GLUL	glutamine synthetase [EC:6.3.1.2;]	map00220	Arginine biosynthesis	http://www.kegg.jp/kegg-bin/show_pathway?map00220+K01915
W2NI86	K01915	glnA, GLUL	glutamine synthetase [EC:6.3.1.2;]	map00250	Alanine, aspartate and glutamate metabolism	http://www.kegg.jp/kegg-bin/show_pathway?map00250+K01915
W2NI86	K01915	glnA, GLUL	glutamine synthetase [EC:6.3.1.2;]	map00630	Glyoxylate and dicarboxylate metabolism	http://www.kegg.jp/kegg-bin/show_pathway?map00630+K01915
W2NI86	K01915	glnA, GLUL	glutamine synthetase [EC:6.3.1.2;]	map00910	Nitrogen metabolism	http://www.kegg.jp/kegg-bin/show_pathway?map00910+K01915
W2NI86	K01915	glnA, GLUL	glutamine synthetase [EC:6.3.1.2;]	map01230	Biosynthesis of amino acids	http://www.kegg.jp/kegg-bin/show_pathway?map01230+K01915
W2NI86	K01915	glnA, GLUL	glutamine synthetase [EC:6.3.1.2;]	map02020	Two-component system	http://www.kegg.jp/kegg-bin/show_pathway?map02020+K01915
W2NI86	K01915	glnA, GLUL	glutamine synthetase [EC:6.3.1.2;]	map04724	Glutamatergic synapse	http://www.kegg.jp/kegg-bin/show_pathway?map04724+K01915
W2NI86	K01915	glnA, GLUL	glutamine synthetase [EC:6.3.1.2;]	map04727	GABAergic synapse	http://www.kegg.jp/kegg-bin/show_pathway?map04727+K01915
G4ZWT6
D0N3D8
A0A080Z9A7	K09540	SEC63, DNAJC23	translocation protein SEC63	map03060	Protein export	http://www.kegg.jp/kegg-bin/show_pathway?map03060+K09540
A0A080Z9A7	K09540	SEC63, DNAJC23	translocation protein SEC63	map04141	Protein processing in endoplasmic reticulum	http://www.kegg.jp/kegg-bin/show_pathway?map04141+K09540
D0N3E3
D0NI69
A0A081B0U3	K15013	ACSBG	long-chain-fatty-acid--CoA ligase ACSBG [EC:6.2.1.3;]	map00061	Fatty acid biosynthesis	http://www.kegg.jp/kegg-bin/show_pathway?map00061+K15013
A0A081B0U3	K15013	ACSBG	long-chain-fatty-acid--CoA ligase ACSBG [EC:6.2.1.3;]	map00071	Fatty acid degradation	http://www.kegg.jp/kegg-bin/show_pathway?map00071+K15013
A0A081B0U3	K15013	ACSBG	long-chain-fatty-acid--CoA ligase ACSBG [EC:6.2.1.3;]	map01212	Fatty acid metabolism	http://www.kegg.jp/kegg-bin/show_pathway?map01212+K15013
A0A081B0U3	K15013	ACSBG	long-chain-fatty-acid--CoA ligase ACSBG [EC:6.2.1.3;]	map03320	PPAR signaling pathway	http://www.kegg.jp/kegg-bin/show_pathway?map03320+K15013
A0A081B0U3	K15013	ACSBG	long-chain-fatty-acid--CoA ligase ACSBG [EC:6.2.1.3;]	map04920	Adipocytokine signaling pathway	http://www.kegg.jp/kegg-bin/show_pathway?map04920+K15013
W2M2R4
G4YRA3
D0NCV8	K04798	pfdB, PFDN6	prefoldin beta subunit
A0A0W8D2A6	K17893	AOX1, AOX2	ubiquinol oxidase [EC:1.10.3.11;]
G5A295	K00606	panB	3-methyl-2-oxobutanoate hydroxymethyltransferase [EC:2.1.2.11;]	map00770	Pantothenate and CoA biosynthesis	http://www.kegg.jp/kegg-bin/show_pathway?map00770+K00606
H3G8V7	K01265	map	methionyl aminopeptidase [EC:3.4.11.18;]
G4YV61	K06943	NOG1	nucleolar GTP-binding protein	map03008	Ribosome biogenesis in eukaryotes	http://www.kegg.jp/kegg-bin/show_pathway?map03008+K06943
G5AAL8
G4ZE42
A0A0W8CQ02
A0A0W8BV48
H3G9I6
H3G6S3
A0A0W8DP75
G4Z3S9
G4YL70	K11838	USP7, UBP15	ubiquitin carboxyl-terminal hydrolase 7 [EC:3.4.19.12;]	map04068	FoxO signaling pathway	http://www.kegg.jp/kegg-bin/show_pathway?map04068+K11838
G4YL70	K11838	USP7, UBP15	ubiquitin carboxyl-terminal hydrolase 7 [EC:3.4.19.12;]	map05168	Herpes simplex infection	http://www.kegg.jp/kegg-bin/show_pathway?map05168+K11838
G4YL70	K11838	USP7, UBP15	ubiquitin carboxyl-terminal hydrolase 7 [EC:3.4.19.12;]	map05169	Epstein-Barr virus infection	http://www.kegg.jp/kegg-bin/show_pathway?map05169+K11838
G4YL70	K11838	USP7, UBP15	ubiquitin carboxyl-terminal hydrolase 7 [EC:3.4.19.12;]	map05203	Viral carcinogenesis	http://www.kegg.jp/kegg-bin/show_pathway?map05203+K11838
H3GHQ2
G4Z9U3
D0MUT8
G4ZXT2	K03750	moeA	molybdopterin molybdotransferase [EC:2.10.1.1;]	map00790	Folate biosynthesis	http://www.kegg.jp/kegg-bin/show_pathway?map00790+K03750
H3G504
D0N6L1	K00861	RFK, FMN1	riboflavin kinase [EC:2.7.1.26;]	map00740	Riboflavin metabolism	http://www.kegg.jp/kegg-bin/show_pathway?map00740+K00861
H3HE41
H3G9V3
T1NXG1
A0A0W8CE85	K09580	PDIA1, P4HB	protein disulfide-isomerase A1 [EC:5.3.4.1;]	map04141	Protein processing in endoplasmic reticulum	http://www.kegg.jp/kegg-bin/show_pathway?map04141+K09580
G4ZPS6
D0NS95
A0A0W8C016
G4ZXP7
H3GA49
A0A0W8DPA7	K00809	DHPS, dys	deoxyhypusine synthase [EC:2.5.1.46;]
A0A080Z839
E6PBQ9	K19562	BIO3-BIO1	bifunctional dethiobiotin synthetase / adenosylmethionine---8-amino-7-oxononanoate aminotransferase [EC:6.3.3.3;2.6.1.62;]	map00780	Biotin metabolism	http://www.kegg.jp/kegg-bin/show_pathway?map00780+K19562
G4ZPG7
G5ACJ4	K03260	EIF4G	translation initiation factor 4G	map03013	RNA transport	http://www.kegg.jp/kegg-bin/show_pathway?map03013+K03260
G5ACJ4	K03260	EIF4G	translation initiation factor 4G	map05416	Viral myocarditis	http://www.kegg.jp/kegg-bin/show_pathway?map05416+K03260
G5ABR7	K07119	K07119	uncharacterized protein
H3H2R3	K00894	ETNK, EKI	ethanolamine kinase [EC:2.7.1.82;]	map00564	Glycerophospholipid metabolism	http://www.kegg.jp/kegg-bin/show_pathway?map00564+K00894
H3H7P7
D0N9Y4
A7XK68
D0N1Q2
H3G9M0
G5A106
D0MQN8
G4Z671
H3G793	K03940	NDUFS7	NADH dehydrogenase (ubiquinone) Fe-S protein 7 [EC:1.6.5.3;1.6.99.3;]	map00190	Oxidative phosphorylation	http://www.kegg.jp/kegg-bin/show_pathway?map00190+K03940
H3G793	K03940	NDUFS7	NADH dehydrogenase (ubiquinone) Fe-S protein 7 [EC:1.6.5.3;1.6.99.3;]	map04723	Retrograde endocannabinoid signaling	http://www.kegg.jp/kegg-bin/show_pathway?map04723+K03940
H3G793	K03940	NDUFS7	NADH dehydrogenase (ubiquinone) Fe-S protein 7 [EC:1.6.5.3;1.6.99.3;]	map04932	Non-alcoholic fatty liver disease (NAFLD)	http://www.kegg.jp/kegg-bin/show_pathway?map04932+K03940
H3G793	K03940	NDUFS7	NADH dehydrogenase (ubiquinone) Fe-S protein 7 [EC:1.6.5.3;1.6.99.3;]	map05010	Alzheimer's disease	http://www.kegg.jp/kegg-bin/show_pathway?map05010+K03940
H3G793	K03940	NDUFS7	NADH dehydrogenase (ubiquinone) Fe-S protein 7 [EC:1.6.5.3;1.6.99.3;]	map05012	Parkinson's disease	http://www.kegg.jp/kegg-bin/show_pathway?map05012+K03940
H3G793	K03940	NDUFS7	NADH dehydrogenase (ubiquinone) Fe-S protein 7 [EC:1.6.5.3;1.6.99.3;]	map05016	Huntington's disease	http://www.kegg.jp/kegg-bin/show_pathway?map05016+K03940
G4YQV4
A0A0W8C4Y8	K06674	SMC2	structural maintenance of chromosome 2	map04111	Cell cycle - yeast	http://www.kegg.jp/kegg-bin/show_pathway?map04111+K06674
H3H4D2
A0A0W8DA15
G4ZAW1	K01733	thrC	threonine synthase [EC:4.2.3.1;]	map00260	Glycine, serine and threonine metabolism	http://www.kegg.jp/kegg-bin/show_pathway?map00260+K01733
G4ZAW1	K01733	thrC	threonine synthase [EC:4.2.3.1;]	map00750	Vitamin B6 metabolism	http://www.kegg.jp/kegg-bin/show_pathway?map00750+K01733
G4ZAW1	K01733	thrC	threonine synthase [EC:4.2.3.1;]	map01230	Biosynthesis of amino acids	http://www.kegg.jp/kegg-bin/show_pathway?map01230+K01733
D0NH64
W2RG23
F6KA95
A7XL16
G4YJ99
A0A0W8DBN1
A0A080ZT58
A0A0W8BGD1	K00793	ribE, RIB5	riboflavin synthase [EC:2.5.1.9;]	map00740	Riboflavin metabolism	http://www.kegg.jp/kegg-bin/show_pathway?map00740+K00793
W2J349
G4Z043	K00128	ALDH	aldehyde dehydrogenase (NAD+) [EC:1.2.1.3;]	map00010	Glycolysis / Gluconeogenesis	http://www.kegg.jp/kegg-bin/show_pathway?map00010+K00128
G4Z043	K00128	ALDH	aldehyde dehydrogenase (NAD+) [EC:1.2.1.3;]	map00053	Ascorbate and aldarate metabolism	http://www.kegg.jp/kegg-bin/show_pathway?map00053+K00128
G4Z043	K00128	ALDH	aldehyde dehydrogenase (NAD+) [EC:1.2.1.3;]	map00071	Fatty acid degradation	http://www.kegg.jp/kegg-bin/show_pathway?map00071+K00128
G4Z043	K00128	ALDH	aldehyde dehydrogenase (NAD+) [EC:1.2.1.3;]	map00280	Valine, leucine and isoleucine degradation	http://www.kegg.jp/kegg-bin/show_pathway?map00280+K00128
G4Z043	K00128	ALDH	aldehyde dehydrogenase (NAD+) [EC:1.2.1.3;]	map00310	Lysine degradation	http://www.kegg.jp/kegg-bin/show_pathway?map00310+K00128
G4Z043	K00128	ALDH	aldehyde dehydrogenase (NAD+) [EC:1.2.1.3;]	map00330	Arginine and proline metabolism	http://www.kegg.jp/kegg-bin/show_pathway?map00330+K00128
G4Z043	K00128	ALDH	aldehyde dehydrogenase (NAD+) [EC:1.2.1.3;]	map00340	Histidine metabolism	http://www.kegg.jp/kegg-bin/show_pathway?map00340+K00128
G4Z043	K00128	ALDH	aldehyde dehydrogenase (NAD+) [EC:1.2.1.3;]	map00380	Tryptophan metabolism	http://www.kegg.jp/kegg-bin/show_pathway?map00380+K00128
G4Z043	K00128	ALDH	aldehyde dehydrogenase (NAD+) [EC:1.2.1.3;]	map00410	beta-Alanine metabolism	http://www.kegg.jp/kegg-bin/show_pathway?map00410+K00128
G4Z043	K00128	ALDH	aldehyde dehydrogenase (NAD+) [EC:1.2.1.3;]	map00561	Glycerolipid metabolism	http://www.kegg.jp/kegg-bin/show_pathway?map00561+K00128
G4Z043	K00128	ALDH	aldehyde dehydrogenase (NAD+) [EC:1.2.1.3;]	map00620	Pyruvate metabolism	http://www.kegg.jp/kegg-bin/show_pathway?map00620+K00128
G4Z043	K00128	ALDH	aldehyde dehydrogenase (NAD+) [EC:1.2.1.3;]	map00625	Chloroalkane and chloroalkene degradation	http://www.kegg.jp/kegg-bin/show_pathway?map00625+K00128
G4Z043	K00128	ALDH	aldehyde dehydrogenase (NAD+) [EC:1.2.1.3;]	map00903	Limonene and pinene degradation	http://www.kegg.jp/kegg-bin/show_pathway?map00903+K00128
G4Z043	K00128	ALDH	aldehyde dehydrogenase (NAD+) [EC:1.2.1.3;]	map00981	Insect hormone biosynthesis	http://www.kegg.jp/kegg-bin/show_pathway?map00981+K00128
H3GKR7	K17804	TIM44	mitochondrial import inner membrane translocase subunit TIM44
A0A080Z7Q8
H3H7G5
D0NHM8	K04077	groEL, HSPD1	chaperonin GroEL	map03018	RNA degradation	http://www.kegg.jp/kegg-bin/show_pathway?map03018+K04077
D0NHM8	K04077	groEL, HSPD1	chaperonin GroEL	map04212	Longevity regulating pathway - worm	http://www.kegg.jp/kegg-bin/show_pathway?map04212+K04077
D0NHM8	K04077	groEL, HSPD1	chaperonin GroEL	map04940	Type I diabetes mellitus	http://www.kegg.jp/kegg-bin/show_pathway?map04940+K04077
D0NHM8	K04077	groEL, HSPD1	chaperonin GroEL	map05134	Legionellosis	http://www.kegg.jp/kegg-bin/show_pathway?map05134+K04077
D0NHM8	K04077	groEL, HSPD1	chaperonin GroEL	map05152	Tuberculosis	http://www.kegg.jp/kegg-bin/show_pathway?map05152+K04077
G4ZXL2
H3GFF0	K14794	RRP12	ribosomal RNA-processing protein 12
W2G5U3
A0A081AIL4
A0A0W8E0F6	K17435	MRPL54	large subunit ribosomal protein L54
G5AIR8
A0A0W8BV07	K02355	fusA, GFM, EFG	elongation factor G
W2IDD8
H3G9R7	K03667	hslU	ATP-dependent HslUV protease ATP-binding subunit HslU
D0NBE5
H3G5G1	K10577	UBE2I, UBC9	ubiquitin-conjugating enzyme E2 I	map03013	RNA transport	http://www.kegg.jp/kegg-bin/show_pathway?map03013+K10577
H3G5G1	K10577	UBE2I, UBC9	ubiquitin-conjugating enzyme E2 I	map04064	NF-kappa B signaling pathway	http://www.kegg.jp/kegg-bin/show_pathway?map04064+K10577
H3G5G1	K10577	UBE2I, UBC9	ubiquitin-conjugating enzyme E2 I	map04120	Ubiquitin mediated proteolysis	http://www.kegg.jp/kegg-bin/show_pathway?map04120+K10577
H3G5G1	K10577	UBE2I, UBC9	ubiquitin-conjugating enzyme E2 I	map05206	MicroRNAs in cancer	http://www.kegg.jp/kegg-bin/show_pathway?map05206+K10577
W2LE95
D0N253	K01255	CARP, pepA	leucyl aminopeptidase [EC:3.4.11.1;]	map00480	Glutathione metabolism	http://www.kegg.jp/kegg-bin/show_pathway?map00480+K01255
W2GKT1	K01649	leuA, IMS	2-isopropylmalate synthase [EC:2.3.3.13;]	map00290	Valine, leucine and isoleucine biosynthesis	http://www.kegg.jp/kegg-bin/show_pathway?map00290+K01649
W2GKT1	K01649	leuA, IMS	2-isopropylmalate synthase [EC:2.3.3.13;]	map00620	Pyruvate metabolism	http://www.kegg.jp/kegg-bin/show_pathway?map00620+K01649
W2GKT1	K01649	leuA, IMS	2-isopropylmalate synthase [EC:2.3.3.13;]	map01210	2-Oxocarboxylic acid metabolism	http://www.kegg.jp/kegg-bin/show_pathway?map01210+K01649
W2GKT1	K01649	leuA, IMS	2-isopropylmalate synthase [EC:2.3.3.13;]	map01230	Biosynthesis of amino acids	http://www.kegg.jp/kegg-bin/show_pathway?map01230+K01649
D0NAT3
D0NMW5	K01698	hemB, ALAD	porphobilinogen synthase [EC:4.2.1.24;]	map00860	Porphyrin and chlorophyll metabolism	http://www.kegg.jp/kegg-bin/show_pathway?map00860+K01698
A0A0W8DLI1	K10808	RRM2	ribonucleoside-diphosphate reductase subunit M2 [EC:1.17.4.1;]	map00230	Purine metabolism	http://www.kegg.jp/kegg-bin/show_pathway?map00230+K10808
A0A0W8DLI1	K10808	RRM2	ribonucleoside-diphosphate reductase subunit M2 [EC:1.17.4.1;]	map00240	Pyrimidine metabolism	http://www.kegg.jp/kegg-bin/show_pathway?map00240+K10808
A0A0W8DLI1	K10808	RRM2	ribonucleoside-diphosphate reductase subunit M2 [EC:1.17.4.1;]	map00480	Glutathione metabolism	http://www.kegg.jp/kegg-bin/show_pathway?map00480+K10808
A0A0W8DLI1	K10808	RRM2	ribonucleoside-diphosphate reductase subunit M2 [EC:1.17.4.1;]	map04115	p53 signaling pathway	http://www.kegg.jp/kegg-bin/show_pathway?map04115+K10808
G4YFS6	K02087	CDK1, CDC2	cyclin-dependent kinase 1 [EC:2.7.11.22;2.7.11.23;]	map04110	Cell cycle	http://www.kegg.jp/kegg-bin/show_pathway?map04110+K02087
G4YFS6	K02087	CDK1, CDC2	cyclin-dependent kinase 1 [EC:2.7.11.22;2.7.11.23;]	map04114	Oocyte meiosis	http://www.kegg.jp/kegg-bin/show_pathway?map04114+K02087
G4YFS6	K02087	CDK1, CDC2	cyclin-dependent kinase 1 [EC:2.7.11.22;2.7.11.23;]	map04115	p53 signaling pathway	http://www.kegg.jp/kegg-bin/show_pathway?map04115+K02087
G4YFS6	K02087	CDK1, CDC2	cyclin-dependent kinase 1 [EC:2.7.11.22;2.7.11.23;]	map04540	Gap junction	http://www.kegg.jp/kegg-bin/show_pathway?map04540+K02087
G4YFS6	K02087	CDK1, CDC2	cyclin-dependent kinase 1 [EC:2.7.11.22;2.7.11.23;]	map04914	Progesterone-mediated oocyte maturation	http://www.kegg.jp/kegg-bin/show_pathway?map04914+K02087
G4YFS6	K02087	CDK1, CDC2	cyclin-dependent kinase 1 [EC:2.7.11.22;2.7.11.23;]	map05168	Herpes simplex infection	http://www.kegg.jp/kegg-bin/show_pathway?map05168+K02087
G4YFS6	K02087	CDK1, CDC2	cyclin-dependent kinase 1 [EC:2.7.11.22;2.7.11.23;]	map05169	Epstein-Barr virus infection	http://www.kegg.jp/kegg-bin/show_pathway?map05169+K02087
G4YFS6	K02087	CDK1, CDC2	cyclin-dependent kinase 1 [EC:2.7.11.22;2.7.11.23;]	map05203	Viral carcinogenesis	http://www.kegg.jp/kegg-bin/show_pathway?map05203+K02087
A0A0W8CJE8
G5AA60
H3GWU0
W2PTZ5	K12827	SF3A3, SAP61, PRP9	splicing factor 3A subunit 3	map03040	Spliceosome	http://www.kegg.jp/kegg-bin/show_pathway?map03040+K12827
V9EYE2	K02865	RP-L10Ae, RPL10A	large subunit ribosomal protein L10Ae	map03010	Ribosome	http://www.kegg.jp/kegg-bin/show_pathway?map03010+K02865
D0NXQ0
H3GB82
G5A9A0	K00006	GPD1	glycerol-3-phosphate dehydrogenase (NAD+) [EC:1.1.1.8;]	map00564	Glycerophospholipid metabolism	http://www.kegg.jp/kegg-bin/show_pathway?map00564+K00006
G5A9A0	K00006	GPD1	glycerol-3-phosphate dehydrogenase (NAD+) [EC:1.1.1.8;]	map04011	MAPK signaling pathway - yeast	http://www.kegg.jp/kegg-bin/show_pathway?map04011+K00006
A0A0W8C3G4
A0A080ZLM1
H3H6N4	K00845	glk	glucokinase [EC:2.7.1.2;]	map00010	Glycolysis / Gluconeogenesis	http://www.kegg.jp/kegg-bin/show_pathway?map00010+K00845
H3H6N4	K00845	glk	glucokinase [EC:2.7.1.2;]	map00052	Galactose metabolism	http://www.kegg.jp/kegg-bin/show_pathway?map00052+K00845
H3H6N4	K00845	glk	glucokinase [EC:2.7.1.2;]	map00500	Starch and sucrose metabolism	http://www.kegg.jp/kegg-bin/show_pathway?map00500+K00845
H3H6N4	K00845	glk	glucokinase [EC:2.7.1.2;]	map00520	Amino sugar and nucleotide sugar metabolism	http://www.kegg.jp/kegg-bin/show_pathway?map00520+K00845
H3H6N4	K00845	glk	glucokinase [EC:2.7.1.2;]	map00521	Streptomycin biosynthesis	http://www.kegg.jp/kegg-bin/show_pathway?map00521+K00845
H3H6N4	K00845	glk	glucokinase [EC:2.7.1.2;]	map00524	Neomycin, kanamycin and gentamicin biosynthesis	http://www.kegg.jp/kegg-bin/show_pathway?map00524+K00845
H3H6N4	K00845	glk	glucokinase [EC:2.7.1.2;]	map01200	Carbon metabolism	http://www.kegg.jp/kegg-bin/show_pathway?map01200+K00845
W2J1W2	K01889	FARSA, pheS	phenylalanyl-tRNA synthetase alpha chain [EC:6.1.1.20;]	map00970	Aminoacyl-tRNA biosynthesis	http://www.kegg.jp/kegg-bin/show_pathway?map00970+K01889
H3G951	K01647	CS, gltA	citrate synthase [EC:2.3.3.1;]	map00020	Citrate cycle (TCA cycle)	http://www.kegg.jp/kegg-bin/show_pathway?map00020+K01647
H3G951	K01647	CS, gltA	citrate synthase [EC:2.3.3.1;]	map00630	Glyoxylate and dicarboxylate metabolism	http://www.kegg.jp/kegg-bin/show_pathway?map00630+K01647
H3G951	K01647	CS, gltA	citrate synthase [EC:2.3.3.1;]	map01200	Carbon metabolism	http://www.kegg.jp/kegg-bin/show_pathway?map01200+K01647
H3G951	K01647	CS, gltA	citrate synthase [EC:2.3.3.1;]	map01210	2-Oxocarboxylic acid metabolism	http://www.kegg.jp/kegg-bin/show_pathway?map01210+K01647
H3G951	K01647	CS, gltA	citrate synthase [EC:2.3.3.1;]	map01230	Biosynthesis of amino acids	http://www.kegg.jp/kegg-bin/show_pathway?map01230+K01647
G4YQK7
H3GGF7
D0N3H5
D0NZ18	K11262	ACACA	acetyl-CoA carboxylase / biotin carboxylase 1 [EC:6.4.1.2;6.3.4.14;]	map00061	Fatty acid biosynthesis	http://www.kegg.jp/kegg-bin/show_pathway?map00061+K11262
D0NZ18	K11262	ACACA	acetyl-CoA carboxylase / biotin carboxylase 1 [EC:6.4.1.2;6.3.4.14;]	map00254	Aflatoxin biosynthesis	http://www.kegg.jp/kegg-bin/show_pathway?map00254+K11262
D0NZ18	K11262	ACACA	acetyl-CoA carboxylase / biotin carboxylase 1 [EC:6.4.1.2;6.3.4.14;]	map00620	Pyruvate metabolism	http://www.kegg.jp/kegg-bin/show_pathway?map00620+K11262
D0NZ18	K11262	ACACA	acetyl-CoA carboxylase / biotin carboxylase 1 [EC:6.4.1.2;6.3.4.14;]	map00640	Propanoate metabolism	http://www.kegg.jp/kegg-bin/show_pathway?map00640+K11262
D0NZ18	K11262	ACACA	acetyl-CoA carboxylase / biotin carboxylase 1 [EC:6.4.1.2;6.3.4.14;]	map01212	Fatty acid metabolism	http://www.kegg.jp/kegg-bin/show_pathway?map01212+K11262
D0NZ18	K11262	ACACA	acetyl-CoA carboxylase / biotin carboxylase 1 [EC:6.4.1.2;6.3.4.14;]	map04152	AMPK signaling pathway	http://www.kegg.jp/kegg-bin/show_pathway?map04152+K11262
D0NZ18	K11262	ACACA	acetyl-CoA carboxylase / biotin carboxylase 1 [EC:6.4.1.2;6.3.4.14;]	map04910	Insulin signaling pathway	http://www.kegg.jp/kegg-bin/show_pathway?map04910+K11262
D0NZ18	K11262	ACACA	acetyl-CoA carboxylase / biotin carboxylase 1 [EC:6.4.1.2;6.3.4.14;]	map04922	Glucagon signaling pathway	http://www.kegg.jp/kegg-bin/show_pathway?map04922+K11262
W2FWN7
A0A081AJM2
A0A0W8BZR3
A0A0W8CSY7
G5A1C3
G5AA29	K11204	GCLC	glutamate--cysteine ligase catalytic subunit [EC:6.3.2.2;]	map00270	Cysteine and methionine metabolism	http://www.kegg.jp/kegg-bin/show_pathway?map00270+K11204
G5AA29	K11204	GCLC	glutamate--cysteine ligase catalytic subunit [EC:6.3.2.2;]	map00480	Glutathione metabolism	http://www.kegg.jp/kegg-bin/show_pathway?map00480+K11204
G5AA29	K11204	GCLC	glutamate--cysteine ligase catalytic subunit [EC:6.3.2.2;]	map04212	Longevity regulating pathway - worm	http://www.kegg.jp/kegg-bin/show_pathway?map04212+K11204
G5AA29	K11204	GCLC	glutamate--cysteine ligase catalytic subunit [EC:6.3.2.2;]	map04216	Ferroptosis	http://www.kegg.jp/kegg-bin/show_pathway?map04216+K11204
H3GD81
H3GI11
G5A241
A0A0W8D253
H3G8J8	K01738	cysK	cysteine synthase A [EC:2.5.1.47;]	map00270	Cysteine and methionine metabolism	http://www.kegg.jp/kegg-bin/show_pathway?map00270+K01738
H3G8J8	K01738	cysK	cysteine synthase A [EC:2.5.1.47;]	map00920	Sulfur metabolism	http://www.kegg.jp/kegg-bin/show_pathway?map00920+K01738
H3G8J8	K01738	cysK	cysteine synthase A [EC:2.5.1.47;]	map01200	Carbon metabolism	http://www.kegg.jp/kegg-bin/show_pathway?map01200+K01738
H3G8J8	K01738	cysK	cysteine synthase A [EC:2.5.1.47;]	map01230	Biosynthesis of amino acids	http://www.kegg.jp/kegg-bin/show_pathway?map01230+K01738
G4ZTA5
A0A0W8D396	K03644	lipA	lipoyl synthase [EC:2.8.1.8;]	map00785	Lipoic acid metabolism	http://www.kegg.jp/kegg-bin/show_pathway?map00785+K03644
W2K7F5	K09553	STIP1	stress-induced-phosphoprotein 1	map05020	Prion diseases	http://www.kegg.jp/kegg-bin/show_pathway?map05020+K09553
A0A081B0U5
H3H329
H3GMJ1
A0A080ZZF7
H3G900
W2Q5G2
H3H2X5	K01883	CARS, cysS	cysteinyl-tRNA synthetase [EC:6.1.1.16;]	map00970	Aminoacyl-tRNA biosynthesis	http://www.kegg.jp/kegg-bin/show_pathway?map00970+K01883
G4ZZC9	K18787	ACL5	thermospermine synthase [EC:2.5.1.79;]
V9E9R7
H3GC79
A0A0W8DUL4
G4YZZ5	K00326	E1.6.2.2	cytochrome-b5 reductase [EC:1.6.2.2;]	map00520	Amino sugar and nucleotide sugar metabolism	http://www.kegg.jp/kegg-bin/show_pathway?map00520+K00326
D0MYL3	K14555	UTP13, TBL3	U3 small nucleolar RNA-associated protein 13	map03008	Ribosome biogenesis in eukaryotes	http://www.kegg.jp/kegg-bin/show_pathway?map03008+K14555
H3G9G9
D0N0M6
A0A0W8BFZ1
V9DUW3	K00845	glk	glucokinase [EC:2.7.1.2;]	map00010	Glycolysis / Gluconeogenesis	http://www.kegg.jp/kegg-bin/show_pathway?map00010+K00845
V9DUW3	K00845	glk	glucokinase [EC:2.7.1.2;]	map00052	Galactose metabolism	http://www.kegg.jp/kegg-bin/show_pathway?map00052+K00845
V9DUW3	K00845	glk	glucokinase [EC:2.7.1.2;]	map00500	Starch and sucrose metabolism	http://www.kegg.jp/kegg-bin/show_pathway?map00500+K00845
V9DUW3	K00845	glk	glucokinase [EC:2.7.1.2;]	map00520	Amino sugar and nucleotide sugar metabolism	http://www.kegg.jp/kegg-bin/show_pathway?map00520+K00845
V9DUW3	K00845	glk	glucokinase [EC:2.7.1.2;]	map00521	Streptomycin biosynthesis	http://www.kegg.jp/kegg-bin/show_pathway?map00521+K00845
V9DUW3	K00845	glk	glucokinase [EC:2.7.1.2;]	map00524	Neomycin, kanamycin and gentamicin biosynthesis	http://www.kegg.jp/kegg-bin/show_pathway?map00524+K00845
V9DUW3	K00845	glk	glucokinase [EC:2.7.1.2;]	map01200	Carbon metabolism	http://www.kegg.jp/kegg-bin/show_pathway?map01200+K00845
W2KK30
A0A0W8D3J5
D0NLI0
W2FY27
H3G6E8	K06997	yggS, PROSC	PLP dependent protein
G4ZPB2	K13800	CMPK1, UMPK	UMP-CMP kinase [EC:2.7.4.- <a href="/dbget-bin/www_bget?ec:2.7.4.14">2.7.4.14</a>]	map00240	Pyrimidine metabolism	http://www.kegg.jp/kegg-bin/show_pathway?map00240+K13800
W2IVN8
Q8H706	K00616	E2.2.1.2, talA, talB	transaldolase [EC:2.2.1.2;]	map00030	Pentose phosphate pathway	http://www.kegg.jp/kegg-bin/show_pathway?map00030+K00616
Q8H706	K00616	E2.2.1.2, talA, talB	transaldolase [EC:2.2.1.2;]	map01200	Carbon metabolism	http://www.kegg.jp/kegg-bin/show_pathway?map01200+K00616
Q8H706	K00616	E2.2.1.2, talA, talB	transaldolase [EC:2.2.1.2;]	map01230	Biosynthesis of amino acids	http://www.kegg.jp/kegg-bin/show_pathway?map01230+K00616
W2JZK7
V9FHJ4
G4YNG4	K03667	hslU	ATP-dependent HslUV protease ATP-binding subunit HslU
A0A0W8CFW8
G5ABI6	K09611	NPEPL1	probable aminopeptidase NPEPL1 [EC:3.4.11.-]
G4ZZL2
A0A0W8C9V7
D0NMV9
D0NAR3
D0NXV2
D0MYW1
D0NFV8
H3GZ46	K20103	DDX60	ATP-dependent RNA helicase DDX60 [EC:3.6.4.13;]
H3GT64
A7XLB6
H3GMU1
H3GQS3
D0NEF3	K02981	RP-S2e, RPS2	small subunit ribosomal protein S2e	map03010	Ribosome	http://www.kegg.jp/kegg-bin/show_pathway?map03010+K02981
D0NMA0
H3GCJ4
V9FU39
G4Z409
A7XL75
P27165	K02183	CALM	calmodulin	map04014	Ras signaling pathway	http://www.kegg.jp/kegg-bin/show_pathway?map04014+K02183
P27165	K02183	CALM	calmodulin	map04015	Rap1 signaling pathway	http://www.kegg.jp/kegg-bin/show_pathway?map04015+K02183
P27165	K02183	CALM	calmodulin	map04016	MAPK signaling pathway - plant	http://www.kegg.jp/kegg-bin/show_pathway?map04016+K02183
P27165	K02183	CALM	calmodulin	map04020	Calcium signaling pathway	http://www.kegg.jp/kegg-bin/show_pathway?map04020+K02183
P27165	K02183	CALM	calmodulin	map04022	cGMP-PKG signaling pathway	http://www.kegg.jp/kegg-bin/show_pathway?map04022+K02183
P27165	K02183	CALM	calmodulin	map04024	cAMP signaling pathway	http://www.kegg.jp/kegg-bin/show_pathway?map04024+K02183
P27165	K02183	CALM	calmodulin	map04070	Phosphatidylinositol signaling system	http://www.kegg.jp/kegg-bin/show_pathway?map04070+K02183
P27165	K02183	CALM	calmodulin	map04114	Oocyte meiosis	http://www.kegg.jp/kegg-bin/show_pathway?map04114+K02183
P27165	K02183	CALM	calmodulin	map04261	Adrenergic signaling in cardiomyocytes	http://www.kegg.jp/kegg-bin/show_pathway?map04261+K02183
P27165	K02183	CALM	calmodulin	map04270	Vascular smooth muscle contraction	http://www.kegg.jp/kegg-bin/show_pathway?map04270+K02183
P27165	K02183	CALM	calmodulin	map04371	Apelin signaling pathway	http://www.kegg.jp/kegg-bin/show_pathway?map04371+K02183
P27165	K02183	CALM	calmodulin	map04626	Plant-pathogen interaction	http://www.kegg.jp/kegg-bin/show_pathway?map04626+K02183
P27165	K02183	CALM	calmodulin	map04713	Circadian entrainment	http://www.kegg.jp/kegg-bin/show_pathway?map04713+K02183
P27165	K02183	CALM	calmodulin	map04720	Long-term potentiation	http://www.kegg.jp/kegg-bin/show_pathway?map04720+K02183
P27165	K02183	CALM	calmodulin	map04722	Neurotrophin signaling pathway	http://www.kegg.jp/kegg-bin/show_pathway?map04722+K02183
P27165	K02183	CALM	calmodulin	map04728	Dopaminergic synapse	http://www.kegg.jp/kegg-bin/show_pathway?map04728+K02183
P27165	K02183	CALM	calmodulin	map04740	Olfactory transduction	http://www.kegg.jp/kegg-bin/show_pathway?map04740+K02183
P27165	K02183	CALM	calmodulin	map04744	Phototransduction	http://www.kegg.jp/kegg-bin/show_pathway?map04744+K02183
P27165	K02183	CALM	calmodulin	map04745	Phototransduction - fly	http://www.kegg.jp/kegg-bin/show_pathway?map04745+K02183
P27165	K02183	CALM	calmodulin	map04750	Inflammatory mediator regulation of TRP channels	http://www.kegg.jp/kegg-bin/show_pathway?map04750+K02183
P27165	K02183	CALM	calmodulin	map04910	Insulin signaling pathway	http://www.kegg.jp/kegg-bin/show_pathway?map04910+K02183
P27165	K02183	CALM	calmodulin	map04912	GnRH signaling pathway	http://www.kegg.jp/kegg-bin/show_pathway?map04912+K02183
P27165	K02183	CALM	calmodulin	map04915	Estrogen signaling pathway	http://www.kegg.jp/kegg-bin/show_pathway?map04915+K02183
P27165	K02183	CALM	calmodulin	map04916	Melanogenesis	http://www.kegg.jp/kegg-bin/show_pathway?map04916+K02183
P27165	K02183	CALM	calmodulin	map04921	Oxytocin signaling pathway	http://www.kegg.jp/kegg-bin/show_pathway?map04921+K02183
P27165	K02183	CALM	calmodulin	map04922	Glucagon signaling pathway	http://www.kegg.jp/kegg-bin/show_pathway?map04922+K02183
P27165	K02183	CALM	calmodulin	map04924	Renin secretion	http://www.kegg.jp/kegg-bin/show_pathway?map04924+K02183
P27165	K02183	CALM	calmodulin	map04925	Aldosterone synthesis and secretion	http://www.kegg.jp/kegg-bin/show_pathway?map04925+K02183
P27165	K02183	CALM	calmodulin	map04970	Salivary secretion	http://www.kegg.jp/kegg-bin/show_pathway?map04970+K02183
P27165	K02183	CALM	calmodulin	map04971	Gastric acid secretion	http://www.kegg.jp/kegg-bin/show_pathway?map04971+K02183
P27165	K02183	CALM	calmodulin	map05010	Alzheimer's disease	http://www.kegg.jp/kegg-bin/show_pathway?map05010+K02183
P27165	K02183	CALM	calmodulin	map05031	Amphetamine addiction	http://www.kegg.jp/kegg-bin/show_pathway?map05031+K02183
P27165	K02183	CALM	calmodulin	map05034	Alcoholism	http://www.kegg.jp/kegg-bin/show_pathway?map05034+K02183
P27165	K02183	CALM	calmodulin	map05133	Pertussis	http://www.kegg.jp/kegg-bin/show_pathway?map05133+K02183
P27165	K02183	CALM	calmodulin	map05152	Tuberculosis	http://www.kegg.jp/kegg-bin/show_pathway?map05152+K02183
P27165	K02183	CALM	calmodulin	map05214	Glioma	http://www.kegg.jp/kegg-bin/show_pathway?map05214+K02183
P27165	K02183	CALM	calmodulin	map05418	Fluid shear stress and atherosclerosis	http://www.kegg.jp/kegg-bin/show_pathway?map05418+K02183
H3GM24
A0A0W8C1S7
A0A0W8DDT1	K07556	ATPeAF2, ATPAF2, ATP12	ATP synthase mitochondrial F1 complex assembly factor 2
G4Z7H0	K07119	K07119	uncharacterized protein
A0A0W8CHY1
A0A080ZSB8	K05665	ABCC1	ATP-binding cassette, subfamily C (CFTR/MRP), member 1	map01523	Antifolate resistance	http://www.kegg.jp/kegg-bin/show_pathway?map01523+K05665
A0A080ZSB8	K05665	ABCC1	ATP-binding cassette, subfamily C (CFTR/MRP), member 1	map02010	ABC transporters	http://www.kegg.jp/kegg-bin/show_pathway?map02010+K05665
A0A080ZSB8	K05665	ABCC1	ATP-binding cassette, subfamily C (CFTR/MRP), member 1	map04071	Sphingolipid signaling pathway	http://www.kegg.jp/kegg-bin/show_pathway?map04071+K05665
A0A080ZSB8	K05665	ABCC1	ATP-binding cassette, subfamily C (CFTR/MRP), member 1	map04977	Vitamin digestion and absorption	http://www.kegg.jp/kegg-bin/show_pathway?map04977+K05665
A0A080ZSB8	K05665	ABCC1	ATP-binding cassette, subfamily C (CFTR/MRP), member 1	map05206	MicroRNAs in cancer	http://www.kegg.jp/kegg-bin/show_pathway?map05206+K05665
D0NQ89	K03781	katE, CAT, catB, srpA	catalase [EC:1.11.1.6;]	map00380	Tryptophan metabolism	http://www.kegg.jp/kegg-bin/show_pathway?map00380+K03781
D0NQ89	K03781	katE, CAT, catB, srpA	catalase [EC:1.11.1.6;]	map00630	Glyoxylate and dicarboxylate metabolism	http://www.kegg.jp/kegg-bin/show_pathway?map00630+K03781
D0NQ89	K03781	katE, CAT, catB, srpA	catalase [EC:1.11.1.6;]	map01200	Carbon metabolism	http://www.kegg.jp/kegg-bin/show_pathway?map01200+K03781
D0NQ89	K03781	katE, CAT, catB, srpA	catalase [EC:1.11.1.6;]	map04011	MAPK signaling pathway - yeast	http://www.kegg.jp/kegg-bin/show_pathway?map04011+K03781
D0NQ89	K03781	katE, CAT, catB, srpA	catalase [EC:1.11.1.6;]	map04016	MAPK signaling pathway - plant	http://www.kegg.jp/kegg-bin/show_pathway?map04016+K03781
D0NQ89	K03781	katE, CAT, catB, srpA	catalase [EC:1.11.1.6;]	map04068	FoxO signaling pathway	http://www.kegg.jp/kegg-bin/show_pathway?map04068+K03781
D0NQ89	K03781	katE, CAT, catB, srpA	catalase [EC:1.11.1.6;]	map04146	Peroxisome	http://www.kegg.jp/kegg-bin/show_pathway?map04146+K03781
D0NQ89	K03781	katE, CAT, catB, srpA	catalase [EC:1.11.1.6;]	map04211	Longevity regulating pathway	http://www.kegg.jp/kegg-bin/show_pathway?map04211+K03781
D0NQ89	K03781	katE, CAT, catB, srpA	catalase [EC:1.11.1.6;]	map04212	Longevity regulating pathway - worm	http://www.kegg.jp/kegg-bin/show_pathway?map04212+K03781
D0NQ89	K03781	katE, CAT, catB, srpA	catalase [EC:1.11.1.6;]	map04213	Longevity regulating pathway - multiple species	http://www.kegg.jp/kegg-bin/show_pathway?map04213+K03781
D0NQ89	K03781	katE, CAT, catB, srpA	catalase [EC:1.11.1.6;]	map05014	Amyotrophic lateral sclerosis (ALS)	http://www.kegg.jp/kegg-bin/show_pathway?map05014+K03781
V9G2Y2	K09553	STIP1	stress-induced-phosphoprotein 1	map05020	Prion diseases	http://www.kegg.jp/kegg-bin/show_pathway?map05020+K09553
G4Z2L1	K01647	CS, gltA	citrate synthase [EC:2.3.3.1;]	map00020	Citrate cycle (TCA cycle)	http://www.kegg.jp/kegg-bin/show_pathway?map00020+K01647
G4Z2L1	K01647	CS, gltA	citrate synthase [EC:2.3.3.1;]	map00630	Glyoxylate and dicarboxylate metabolism	http://www.kegg.jp/kegg-bin/show_pathway?map00630+K01647
G4Z2L1	K01647	CS, gltA	citrate synthase [EC:2.3.3.1;]	map01200	Carbon metabolism	http://www.kegg.jp/kegg-bin/show_pathway?map01200+K01647
G4Z2L1	K01647	CS, gltA	citrate synthase [EC:2.3.3.1;]	map01210	2-Oxocarboxylic acid metabolism	http://www.kegg.jp/kegg-bin/show_pathway?map01210+K01647
G4Z2L1	K01647	CS, gltA	citrate synthase [EC:2.3.3.1;]	map01230	Biosynthesis of amino acids	http://www.kegg.jp/kegg-bin/show_pathway?map01230+K01647
D0NYA4
D0QU52
D0NHF9
A0A0W8DZS6
D0MZZ8
A0A0U1U0C9
G4YGC0	K15918	GLYK	D-glycerate 3-kinase [EC:2.7.1.31;]	map00260	Glycine, serine and threonine metabolism	http://www.kegg.jp/kegg-bin/show_pathway?map00260+K15918
G4YGC0	K15918	GLYK	D-glycerate 3-kinase [EC:2.7.1.31;]	map00561	Glycerolipid metabolism	http://www.kegg.jp/kegg-bin/show_pathway?map00561+K15918
G4YGC0	K15918	GLYK	D-glycerate 3-kinase [EC:2.7.1.31;]	map00630	Glyoxylate and dicarboxylate metabolism	http://www.kegg.jp/kegg-bin/show_pathway?map00630+K15918
G4YGC0	K15918	GLYK	D-glycerate 3-kinase [EC:2.7.1.31;]	map01200	Carbon metabolism	http://www.kegg.jp/kegg-bin/show_pathway?map01200+K15918
H3G6D8	K14016	UFD1	ubiquitin fusion degradation protein 1	map04141	Protein processing in endoplasmic reticulum	http://www.kegg.jp/kegg-bin/show_pathway?map04141+K14016
D0NY71
H3GAP5
G4ZTQ8
D0NF22
D0NHJ5	K17428	MRPL47, NCM1	large subunit ribosomal protein L47
A0A0W8D401
D0N687	K00845	glk	glucokinase [EC:2.7.1.2;]	map00010	Glycolysis / Gluconeogenesis	http://www.kegg.jp/kegg-bin/show_pathway?map00010+K00845
D0N687	K00845	glk	glucokinase [EC:2.7.1.2;]	map00052	Galactose metabolism	http://www.kegg.jp/kegg-bin/show_pathway?map00052+K00845
D0N687	K00845	glk	glucokinase [EC:2.7.1.2;]	map00500	Starch and sucrose metabolism	http://www.kegg.jp/kegg-bin/show_pathway?map00500+K00845
D0N687	K00845	glk	glucokinase [EC:2.7.1.2;]	map00520	Amino sugar and nucleotide sugar metabolism	http://www.kegg.jp/kegg-bin/show_pathway?map00520+K00845
D0N687	K00845	glk	glucokinase [EC:2.7.1.2;]	map00521	Streptomycin biosynthesis	http://www.kegg.jp/kegg-bin/show_pathway?map00521+K00845
D0N687	K00845	glk	glucokinase [EC:2.7.1.2;]	map00524	Neomycin, kanamycin and gentamicin biosynthesis	http://www.kegg.jp/kegg-bin/show_pathway?map00524+K00845
D0N687	K00845	glk	glucokinase [EC:2.7.1.2;]	map01200	Carbon metabolism	http://www.kegg.jp/kegg-bin/show_pathway?map01200+K00845
G4YTU9
G4Z0N4	K00326	E1.6.2.2	cytochrome-b5 reductase [EC:1.6.2.2;]	map00520	Amino sugar and nucleotide sugar metabolism	http://www.kegg.jp/kegg-bin/show_pathway?map00520+K00326
H3H6Z4
A0A0W8CNY0	K10579	UBE2M, UBC12	ubiquitin-conjugating enzyme E2 M	map04120	Ubiquitin mediated proteolysis	http://www.kegg.jp/kegg-bin/show_pathway?map04120+K10579
W2X5K4
G4ZXL0
G4YTK1
A0A0W8D152
G4Z2A3
G4ZQP7
D0N0B5	K12179	COPS6, CSN6	COP9 signalosome complex subunit 6
W2X1E3
G4ZJ38
G4Z039
A0A0W8CPW0
W2PW29
H3G7I2
W2X1F3
A0A0W8DII0	K11143	DNAI2	dynein intermediate chain 2, axonemal	map05016	Huntington's disease	http://www.kegg.jp/kegg-bin/show_pathway?map05016+K11143
H3GMT5
D0NIE3
G5A8W9
G5A0U5
D0NNP3
G4ZQT1
G5A452
H3GL28
D0MRI9	K01895	ACSS, acs	acetyl-CoA synthetase [EC:6.2.1.1;]	map00010	Glycolysis / Gluconeogenesis	http://www.kegg.jp/kegg-bin/show_pathway?map00010+K01895
D0MRI9	K01895	ACSS, acs	acetyl-CoA synthetase [EC:6.2.1.1;]	map00620	Pyruvate metabolism	http://www.kegg.jp/kegg-bin/show_pathway?map00620+K01895
D0MRI9	K01895	ACSS, acs	acetyl-CoA synthetase [EC:6.2.1.1;]	map00640	Propanoate metabolism	http://www.kegg.jp/kegg-bin/show_pathway?map00640+K01895
D0MRI9	K01895	ACSS, acs	acetyl-CoA synthetase [EC:6.2.1.1;]	map00680	Methane metabolism	http://www.kegg.jp/kegg-bin/show_pathway?map00680+K01895
D0MRI9	K01895	ACSS, acs	acetyl-CoA synthetase [EC:6.2.1.1;]	map00720	Carbon fixation pathways in prokaryotes	http://www.kegg.jp/kegg-bin/show_pathway?map00720+K01895
D0MRI9	K01895	ACSS, acs	acetyl-CoA synthetase [EC:6.2.1.1;]	map01200	Carbon metabolism	http://www.kegg.jp/kegg-bin/show_pathway?map01200+K01895
A0A0W8CYP2
G4YQZ3
G4ZIY9
A0A0W8DU38
D0NSS4
G4YY37
A0A0W8D414	K00134	GAPDH, gapA	glyceraldehyde 3-phosphate dehydrogenase [EC:1.2.1.12;]	map00010	Glycolysis / Gluconeogenesis	http://www.kegg.jp/kegg-bin/show_pathway?map00010+K00134
A0A0W8D414	K00134	GAPDH, gapA	glyceraldehyde 3-phosphate dehydrogenase [EC:1.2.1.12;]	map00710	Carbon fixation in photosynthetic organisms	http://www.kegg.jp/kegg-bin/show_pathway?map00710+K00134
A0A0W8D414	K00134	GAPDH, gapA	glyceraldehyde 3-phosphate dehydrogenase [EC:1.2.1.12;]	map01200	Carbon metabolism	http://www.kegg.jp/kegg-bin/show_pathway?map01200+K00134
A0A0W8D414	K00134	GAPDH, gapA	glyceraldehyde 3-phosphate dehydrogenase [EC:1.2.1.12;]	map01230	Biosynthesis of amino acids	http://www.kegg.jp/kegg-bin/show_pathway?map01230+K00134
A0A0W8D414	K00134	GAPDH, gapA	glyceraldehyde 3-phosphate dehydrogenase [EC:1.2.1.12;]	map04066	HIF-1 signaling pathway	http://www.kegg.jp/kegg-bin/show_pathway?map04066+K00134
A0A0W8D414	K00134	GAPDH, gapA	glyceraldehyde 3-phosphate dehydrogenase [EC:1.2.1.12;]	map05010	Alzheimer's disease	http://www.kegg.jp/kegg-bin/show_pathway?map05010+K00134
W2HA56
A0A080Z0A1
D0NYU5	K15425	PPP4R2	serine/threonine-protein phosphatase 4 regulatory subunit 2
H3GAK5
G5A0F4
G4ZZH9
V9FRI5	K01201	GBA, srfJ	glucosylceramidase [EC:3.2.1.45;]	map00511	Other glycan degradation	http://www.kegg.jp/kegg-bin/show_pathway?map00511+K01201
V9FRI5	K01201	GBA, srfJ	glucosylceramidase [EC:3.2.1.45;]	map00600	Sphingolipid metabolism	http://www.kegg.jp/kegg-bin/show_pathway?map00600+K01201
V9FRI5	K01201	GBA, srfJ	glucosylceramidase [EC:3.2.1.45;]	map04142	Lysosome	http://www.kegg.jp/kegg-bin/show_pathway?map04142+K01201
H3G6L3	K00457	HPD, hppD	4-hydroxyphenylpyruvate dioxygenase [EC:1.13.11.27;]	map00130	Ubiquinone and other terpenoid-quinone biosynthesis	http://www.kegg.jp/kegg-bin/show_pathway?map00130+K00457
H3G6L3	K00457	HPD, hppD	4-hydroxyphenylpyruvate dioxygenase [EC:1.13.11.27;]	map00350	Tyrosine metabolism	http://www.kegg.jp/kegg-bin/show_pathway?map00350+K00457
H3G6L3	K00457	HPD, hppD	4-hydroxyphenylpyruvate dioxygenase [EC:1.13.11.27;]	map00360	Phenylalanine metabolism	http://www.kegg.jp/kegg-bin/show_pathway?map00360+K00457
H3GQP7
A0A0W8CAA5	K00365	uaZ	urate oxidase [EC:1.7.3.3;]	map00230	Purine metabolism	http://www.kegg.jp/kegg-bin/show_pathway?map00230+K00365
A0A0W8CAA5	K00365	uaZ	urate oxidase [EC:1.7.3.3;]	map00232	Caffeine metabolism	http://www.kegg.jp/kegg-bin/show_pathway?map00232+K00365
G4YJ18
W2LHX2
D0ND75
H3GBP6
H3H441
W2JLT4
H3H4L2
D0NZT9
G5A1M1
D0N8A1
D0N3D4
G4YVQ4
W2QN48
A0A0A7DNE7
W2N7R0
A0A0W8DSM9	K14683	SLC34A, NPT, nptA	solute carrier family 34 (sodium-dependent phosphate cotransporter)
G4ZJD1
D0N565
H3GKD3
G4YRZ0	K00933	E2.7.3.2	creatine kinase [EC:2.7.3.2;]	map00330	Arginine and proline metabolism	http://www.kegg.jp/kegg-bin/show_pathway?map00330+K00933
D0NNA7
D0NE48	K01191	E3.2.1.24	alpha-mannosidase [EC:3.2.1.24;]	map00511	Other glycan degradation	http://www.kegg.jp/kegg-bin/show_pathway?map00511+K01191
A0A0W8CXK6
H3GRZ0
D0NBH1
A0A0W8DEH4	K05756	ARPC3	actin related protein 2/3 complex, subunit 3	map04144	Endocytosis	http://www.kegg.jp/kegg-bin/show_pathway?map04144+K05756
A0A0W8DEH4	K05756	ARPC3	actin related protein 2/3 complex, subunit 3	map04666	Fc gamma R-mediated phagocytosis	http://www.kegg.jp/kegg-bin/show_pathway?map04666+K05756
A0A0W8DEH4	K05756	ARPC3	actin related protein 2/3 complex, subunit 3	map04810	Regulation of actin cytoskeleton	http://www.kegg.jp/kegg-bin/show_pathway?map04810+K05756
A0A0W8DEH4	K05756	ARPC3	actin related protein 2/3 complex, subunit 3	map05100	Bacterial invasion of epithelial cells	http://www.kegg.jp/kegg-bin/show_pathway?map05100+K05756
A0A0W8DEH4	K05756	ARPC3	actin related protein 2/3 complex, subunit 3	map05130	Pathogenic Escherichia coli infection	http://www.kegg.jp/kegg-bin/show_pathway?map05130+K05756
A0A0W8DEH4	K05756	ARPC3	actin related protein 2/3 complex, subunit 3	map05131	Shigellosis	http://www.kegg.jp/kegg-bin/show_pathway?map05131+K05756
A0A0W8DEH4	K05756	ARPC3	actin related protein 2/3 complex, subunit 3	map05132	Salmonella infection	http://www.kegg.jp/kegg-bin/show_pathway?map05132+K05756
G4ZCH5
H3G972	K00863	DAK, TKFC	triose/dihydroxyacetone kinase / FAD-AMP lyase (cyclizing) [EC:2.7.1.28;2.7.1.29;4.6.1.15;]	map00051	Fructose and mannose metabolism	http://www.kegg.jp/kegg-bin/show_pathway?map00051+K00863
H3G972	K00863	DAK, TKFC	triose/dihydroxyacetone kinase / FAD-AMP lyase (cyclizing) [EC:2.7.1.28;2.7.1.29;4.6.1.15;]	map00561	Glycerolipid metabolism	http://www.kegg.jp/kegg-bin/show_pathway?map00561+K00863
H3G972	K00863	DAK, TKFC	triose/dihydroxyacetone kinase / FAD-AMP lyase (cyclizing) [EC:2.7.1.28;2.7.1.29;4.6.1.15;]	map00680	Methane metabolism	http://www.kegg.jp/kegg-bin/show_pathway?map00680+K00863
H3G972	K00863	DAK, TKFC	triose/dihydroxyacetone kinase / FAD-AMP lyase (cyclizing) [EC:2.7.1.28;2.7.1.29;4.6.1.15;]	map01200	Carbon metabolism	http://www.kegg.jp/kegg-bin/show_pathway?map01200+K00863
H3G972	K00863	DAK, TKFC	triose/dihydroxyacetone kinase / FAD-AMP lyase (cyclizing) [EC:2.7.1.28;2.7.1.29;4.6.1.15;]	map04622	RIG-I-like receptor signaling pathway	http://www.kegg.jp/kegg-bin/show_pathway?map04622+K00863
G4ZAM2
G4ZCK3
A0A0W8DTS5
A0A0W8D202
V9EZM8
H3GA86	K19760	DAW1	dynein assembly factor with WDR repeat domains 1
Q52R83
G4YW20
A0A081ACW6	K18081	MTMR1_2	myotubularin-related protein 1/2 [EC:3.1.3.64;3.1.3.95;]	map00562	Inositol phosphate metabolism	http://www.kegg.jp/kegg-bin/show_pathway?map00562+K18081
A0A081ACW6	K18081	MTMR1_2	myotubularin-related protein 1/2 [EC:3.1.3.64;3.1.3.95;]	map04070	Phosphatidylinositol signaling system	http://www.kegg.jp/kegg-bin/show_pathway?map04070+K18081
H3H0V2
A0A0W8DD18
H3GTG4
W2GM67
H3H1P2	K00933	E2.7.3.2	creatine kinase [EC:2.7.3.2;]	map00330	Arginine and proline metabolism	http://www.kegg.jp/kegg-bin/show_pathway?map00330+K00933
A0A0W8D8Q6
W2NUF9	K08794	CAMK1	calcium/calmodulin-dependent protein kinase I [EC:2.7.11.17;]	map04921	Oxytocin signaling pathway	http://www.kegg.jp/kegg-bin/show_pathway?map04921+K08794
W2NUF9	K08794	CAMK1	calcium/calmodulin-dependent protein kinase I [EC:2.7.11.17;]	map04925	Aldosterone synthesis and secretion	http://www.kegg.jp/kegg-bin/show_pathway?map04925+K08794
H3GDQ6
H3G8V0	K00940	ndk, NME	nucleoside-diphosphate kinase [EC:2.7.4.6;]	map00230	Purine metabolism	http://www.kegg.jp/kegg-bin/show_pathway?map00230+K00940
H3G8V0	K00940	ndk, NME	nucleoside-diphosphate kinase [EC:2.7.4.6;]	map00240	Pyrimidine metabolism	http://www.kegg.jp/kegg-bin/show_pathway?map00240+K00940
H3G8V0	K00940	ndk, NME	nucleoside-diphosphate kinase [EC:2.7.4.6;]	map04016	MAPK signaling pathway - plant	http://www.kegg.jp/kegg-bin/show_pathway?map04016+K00940
D0NBK9
D0MUX1	K07509	HADHB	acetyl-CoA acyltransferase [EC:2.3.1.16;]	map00062	Fatty acid elongation	http://www.kegg.jp/kegg-bin/show_pathway?map00062+K07509
D0MUX1	K07509	HADHB	acetyl-CoA acyltransferase [EC:2.3.1.16;]	map00071	Fatty acid degradation	http://www.kegg.jp/kegg-bin/show_pathway?map00071+K07509
D0MUX1	K07509	HADHB	acetyl-CoA acyltransferase [EC:2.3.1.16;]	map00280	Valine, leucine and isoleucine degradation	http://www.kegg.jp/kegg-bin/show_pathway?map00280+K07509
D0MUX1	K07509	HADHB	acetyl-CoA acyltransferase [EC:2.3.1.16;]	map01212	Fatty acid metabolism	http://www.kegg.jp/kegg-bin/show_pathway?map01212+K07509
W3A0H9	K14379	ACP5	tartrate-resistant acid phosphatase type 5 [EC:3.1.3.2;]	map00740	Riboflavin metabolism	http://www.kegg.jp/kegg-bin/show_pathway?map00740+K14379
W3A0H9	K14379	ACP5	tartrate-resistant acid phosphatase type 5 [EC:3.1.3.2;]	map04142	Lysosome	http://www.kegg.jp/kegg-bin/show_pathway?map04142+K14379
W3A0H9	K14379	ACP5	tartrate-resistant acid phosphatase type 5 [EC:3.1.3.2;]	map04380	Osteoclast differentiation	http://www.kegg.jp/kegg-bin/show_pathway?map04380+K14379
W3A0H9	K14379	ACP5	tartrate-resistant acid phosphatase type 5 [EC:3.1.3.2;]	map05323	Rheumatoid arthritis	http://www.kegg.jp/kegg-bin/show_pathway?map05323+K14379
H3GDZ7
B0B0X8	K05692	ACTB_G1	actin beta/gamma 1	map04015	Rap1 signaling pathway	http://www.kegg.jp/kegg-bin/show_pathway?map04015+K05692
B0B0X8	K05692	ACTB_G1	actin beta/gamma 1	map04145	Phagosome	http://www.kegg.jp/kegg-bin/show_pathway?map04145+K05692
B0B0X8	K05692	ACTB_G1	actin beta/gamma 1	map04210	Apoptosis	http://www.kegg.jp/kegg-bin/show_pathway?map04210+K05692
B0B0X8	K05692	ACTB_G1	actin beta/gamma 1	map04390	Hippo signaling pathway	http://www.kegg.jp/kegg-bin/show_pathway?map04390+K05692
B0B0X8	K05692	ACTB_G1	actin beta/gamma 1	map04391	Hippo signaling pathway - fly	http://www.kegg.jp/kegg-bin/show_pathway?map04391+K05692
B0B0X8	K05692	ACTB_G1	actin beta/gamma 1	map04510	Focal adhesion	http://www.kegg.jp/kegg-bin/show_pathway?map04510+K05692
B0B0X8	K05692	ACTB_G1	actin beta/gamma 1	map04520	Adherens junction	http://www.kegg.jp/kegg-bin/show_pathway?map04520+K05692
B0B0X8	K05692	ACTB_G1	actin beta/gamma 1	map04530	Tight junction	http://www.kegg.jp/kegg-bin/show_pathway?map04530+K05692
B0B0X8	K05692	ACTB_G1	actin beta/gamma 1	map04611	Platelet activation	http://www.kegg.jp/kegg-bin/show_pathway?map04611+K05692
B0B0X8	K05692	ACTB_G1	actin beta/gamma 1	map04670	Leukocyte transendothelial migration	http://www.kegg.jp/kegg-bin/show_pathway?map04670+K05692
B0B0X8	K05692	ACTB_G1	actin beta/gamma 1	map04745	Phototransduction - fly	http://www.kegg.jp/kegg-bin/show_pathway?map04745+K05692
B0B0X8	K05692	ACTB_G1	actin beta/gamma 1	map04810	Regulation of actin cytoskeleton	http://www.kegg.jp/kegg-bin/show_pathway?map04810+K05692
B0B0X8	K05692	ACTB_G1	actin beta/gamma 1	map04919	Thyroid hormone signaling pathway	http://www.kegg.jp/kegg-bin/show_pathway?map04919+K05692
B0B0X8	K05692	ACTB_G1	actin beta/gamma 1	map04921	Oxytocin signaling pathway	http://www.kegg.jp/kegg-bin/show_pathway?map04921+K05692
B0B0X8	K05692	ACTB_G1	actin beta/gamma 1	map05100	Bacterial invasion of epithelial cells	http://www.kegg.jp/kegg-bin/show_pathway?map05100+K05692
B0B0X8	K05692	ACTB_G1	actin beta/gamma 1	map05110	Vibrio cholerae infection	http://www.kegg.jp/kegg-bin/show_pathway?map05110+K05692
B0B0X8	K05692	ACTB_G1	actin beta/gamma 1	map05130	Pathogenic Escherichia coli infection	http://www.kegg.jp/kegg-bin/show_pathway?map05130+K05692
B0B0X8	K05692	ACTB_G1	actin beta/gamma 1	map05131	Shigellosis	http://www.kegg.jp/kegg-bin/show_pathway?map05131+K05692
B0B0X8	K05692	ACTB_G1	actin beta/gamma 1	map05132	Salmonella infection	http://www.kegg.jp/kegg-bin/show_pathway?map05132+K05692
B0B0X8	K05692	ACTB_G1	actin beta/gamma 1	map05164	Influenza A	http://www.kegg.jp/kegg-bin/show_pathway?map05164+K05692
B0B0X8	K05692	ACTB_G1	actin beta/gamma 1	map05205	Proteoglycans in cancer	http://www.kegg.jp/kegg-bin/show_pathway?map05205+K05692
B0B0X8	K05692	ACTB_G1	actin beta/gamma 1	map05410	Hypertrophic cardiomyopathy (HCM)	http://www.kegg.jp/kegg-bin/show_pathway?map05410+K05692
B0B0X8	K05692	ACTB_G1	actin beta/gamma 1	map05412	Arrhythmogenic right ventricular cardiomyopathy (ARVC)	http://www.kegg.jp/kegg-bin/show_pathway?map05412+K05692
B0B0X8	K05692	ACTB_G1	actin beta/gamma 1	map05414	Dilated cardiomyopathy	http://www.kegg.jp/kegg-bin/show_pathway?map05414+K05692
B0B0X8	K05692	ACTB_G1	actin beta/gamma 1	map05416	Viral myocarditis	http://www.kegg.jp/kegg-bin/show_pathway?map05416+K05692
B0B0X8	K05692	ACTB_G1	actin beta/gamma 1	map05418	Fluid shear stress and atherosclerosis	http://www.kegg.jp/kegg-bin/show_pathway?map05418+K05692
A0A0W8DDB5
Q84LB1
W2GLV8
A0A0W8DY89	K20221	IPO4, RANBP4	importin-4
A0A0W8D2X1
V9M526
D0P3U4
A0A0W8CCU0	K02154	ATPeV0A, ATP6N	V-type H+-transporting ATPase subunit a	map00190	Oxidative phosphorylation	http://www.kegg.jp/kegg-bin/show_pathway?map00190+K02154
A0A0W8CCU0	K02154	ATPeV0A, ATP6N	V-type H+-transporting ATPase subunit a	map04142	Lysosome	http://www.kegg.jp/kegg-bin/show_pathway?map04142+K02154
A0A0W8CCU0	K02154	ATPeV0A, ATP6N	V-type H+-transporting ATPase subunit a	map04145	Phagosome	http://www.kegg.jp/kegg-bin/show_pathway?map04145+K02154
A0A0W8CCU0	K02154	ATPeV0A, ATP6N	V-type H+-transporting ATPase subunit a	map04721	Synaptic vesicle cycle	http://www.kegg.jp/kegg-bin/show_pathway?map04721+K02154
A0A0W8CCU0	K02154	ATPeV0A, ATP6N	V-type H+-transporting ATPase subunit a	map04966	Collecting duct acid secretion	http://www.kegg.jp/kegg-bin/show_pathway?map04966+K02154
A0A0W8CCU0	K02154	ATPeV0A, ATP6N	V-type H+-transporting ATPase subunit a	map05110	Vibrio cholerae infection	http://www.kegg.jp/kegg-bin/show_pathway?map05110+K02154
A0A0W8CCU0	K02154	ATPeV0A, ATP6N	V-type H+-transporting ATPase subunit a	map05120	Epithelial cell signaling in Helicobacter pylori infection	http://www.kegg.jp/kegg-bin/show_pathway?map05120+K02154
A0A0W8CCU0	K02154	ATPeV0A, ATP6N	V-type H+-transporting ATPase subunit a	map05152	Tuberculosis	http://www.kegg.jp/kegg-bin/show_pathway?map05152+K02154
A0A0W8CCU0	K02154	ATPeV0A, ATP6N	V-type H+-transporting ATPase subunit a	map05323	Rheumatoid arthritis	http://www.kegg.jp/kegg-bin/show_pathway?map05323+K02154
A0A0W8BYK1
D0NI38
W2KFP3	K10591	NEDD4, RSP5	E3 ubiquitin-protein ligase NEDD4 [EC:2.3.2.26;]	map04011	MAPK signaling pathway - yeast	http://www.kegg.jp/kegg-bin/show_pathway?map04011+K10591
W2KFP3	K10591	NEDD4, RSP5	E3 ubiquitin-protein ligase NEDD4 [EC:2.3.2.26;]	map04120	Ubiquitin mediated proteolysis	http://www.kegg.jp/kegg-bin/show_pathway?map04120+K10591
W2KFP3	K10591	NEDD4, RSP5	E3 ubiquitin-protein ligase NEDD4 [EC:2.3.2.26;]	map04144	Endocytosis	http://www.kegg.jp/kegg-bin/show_pathway?map04144+K10591
W2KFP3	K10591	NEDD4, RSP5	E3 ubiquitin-protein ligase NEDD4 [EC:2.3.2.26;]	map04530	Tight junction	http://www.kegg.jp/kegg-bin/show_pathway?map04530+K10591
W2KFP3	K10591	NEDD4, RSP5	E3 ubiquitin-protein ligase NEDD4 [EC:2.3.2.26;]	map05169	Epstein-Barr virus infection	http://www.kegg.jp/kegg-bin/show_pathway?map05169+K10591
A0A0W8BYF5
H3G860	K09490	HSPA5, BIP	heat shock 70kDa protein 5	map03060	Protein export	http://www.kegg.jp/kegg-bin/show_pathway?map03060+K09490
H3G860	K09490	HSPA5, BIP	heat shock 70kDa protein 5	map04141	Protein processing in endoplasmic reticulum	http://www.kegg.jp/kegg-bin/show_pathway?map04141+K09490
H3G860	K09490	HSPA5, BIP	heat shock 70kDa protein 5	map04918	Thyroid hormone synthesis	http://www.kegg.jp/kegg-bin/show_pathway?map04918+K09490
H3G860	K09490	HSPA5, BIP	heat shock 70kDa protein 5	map05020	Prion diseases	http://www.kegg.jp/kegg-bin/show_pathway?map05020+K09490
A0A075DCR9
W2LI88
D0N745
G4YJ89
D0NY52
W2XYX1
G4Z571	K07200	PRKAG	5'-AMP-activated protein kinase, regulatory gamma subunit	map04068	FoxO signaling pathway	http://www.kegg.jp/kegg-bin/show_pathway?map04068+K07200
G4Z571	K07200	PRKAG	5'-AMP-activated protein kinase, regulatory gamma subunit	map04152	AMPK signaling pathway	http://www.kegg.jp/kegg-bin/show_pathway?map04152+K07200
G4Z571	K07200	PRKAG	5'-AMP-activated protein kinase, regulatory gamma subunit	map04211	Longevity regulating pathway	http://www.kegg.jp/kegg-bin/show_pathway?map04211+K07200
G4Z571	K07200	PRKAG	5'-AMP-activated protein kinase, regulatory gamma subunit	map04213	Longevity regulating pathway - multiple species	http://www.kegg.jp/kegg-bin/show_pathway?map04213+K07200
G4Z571	K07200	PRKAG	5'-AMP-activated protein kinase, regulatory gamma subunit	map04371	Apelin signaling pathway	http://www.kegg.jp/kegg-bin/show_pathway?map04371+K07200
G4Z571	K07200	PRKAG	5'-AMP-activated protein kinase, regulatory gamma subunit	map04530	Tight junction	http://www.kegg.jp/kegg-bin/show_pathway?map04530+K07200
G4Z571	K07200	PRKAG	5'-AMP-activated protein kinase, regulatory gamma subunit	map04710	Circadian rhythm	http://www.kegg.jp/kegg-bin/show_pathway?map04710+K07200
G4Z571	K07200	PRKAG	5'-AMP-activated protein kinase, regulatory gamma subunit	map04910	Insulin signaling pathway	http://www.kegg.jp/kegg-bin/show_pathway?map04910+K07200
G4Z571	K07200	PRKAG	5'-AMP-activated protein kinase, regulatory gamma subunit	map04920	Adipocytokine signaling pathway	http://www.kegg.jp/kegg-bin/show_pathway?map04920+K07200
G4Z571	K07200	PRKAG	5'-AMP-activated protein kinase, regulatory gamma subunit	map04921	Oxytocin signaling pathway	http://www.kegg.jp/kegg-bin/show_pathway?map04921+K07200
G4Z571	K07200	PRKAG	5'-AMP-activated protein kinase, regulatory gamma subunit	map04922	Glucagon signaling pathway	http://www.kegg.jp/kegg-bin/show_pathway?map04922+K07200
G4Z571	K07200	PRKAG	5'-AMP-activated protein kinase, regulatory gamma subunit	map04931	Insulin resistance	http://www.kegg.jp/kegg-bin/show_pathway?map04931+K07200
G4Z571	K07200	PRKAG	5'-AMP-activated protein kinase, regulatory gamma subunit	map04932	Non-alcoholic fatty liver disease (NAFLD)	http://www.kegg.jp/kegg-bin/show_pathway?map04932+K07200
G4Z571	K07200	PRKAG	5'-AMP-activated protein kinase, regulatory gamma subunit	map05410	Hypertrophic cardiomyopathy (HCM)	http://www.kegg.jp/kegg-bin/show_pathway?map05410+K07200
W2LQK1
D0NUQ0
H3HDF1
H3GZ00
H3HE22
A0A0W8BX09
V9DZ54
A0A0W8CBH6
A0A0W8C648
W2IP98	K02210	MCM7, CDC47	DNA replication licensing factor MCM7 [EC:3.6.4.12;]	map03030	DNA replication	http://www.kegg.jp/kegg-bin/show_pathway?map03030+K02210
W2IP98	K02210	MCM7, CDC47	DNA replication licensing factor MCM7 [EC:3.6.4.12;]	map04110	Cell cycle	http://www.kegg.jp/kegg-bin/show_pathway?map04110+K02210
W2IP98	K02210	MCM7, CDC47	DNA replication licensing factor MCM7 [EC:3.6.4.12;]	map04111	Cell cycle - yeast	http://www.kegg.jp/kegg-bin/show_pathway?map04111+K02210
W2IP98	K02210	MCM7, CDC47	DNA replication licensing factor MCM7 [EC:3.6.4.12;]	map04113	Meiosis - yeast	http://www.kegg.jp/kegg-bin/show_pathway?map04113+K02210
D0MT89	K20523	SH3YL1	SH3 domain-containing YSC84-like protein 1
G4Z3A5	K01745	hutH, HAL	histidine ammonia-lyase [EC:4.3.1.3;]	map00340	Histidine metabolism	http://www.kegg.jp/kegg-bin/show_pathway?map00340+K01745
D0NE44
D0N9B2
A0A0W8DD57	K02145	ATPeV1A, ATP6A	V-type H+-transporting ATPase subunit A [EC:3.6.3.14;]	map00190	Oxidative phosphorylation	http://www.kegg.jp/kegg-bin/show_pathway?map00190+K02145
A0A0W8DD57	K02145	ATPeV1A, ATP6A	V-type H+-transporting ATPase subunit A [EC:3.6.3.14;]	map04145	Phagosome	http://www.kegg.jp/kegg-bin/show_pathway?map04145+K02145
A0A0W8DD57	K02145	ATPeV1A, ATP6A	V-type H+-transporting ATPase subunit A [EC:3.6.3.14;]	map04150	mTOR signaling pathway	http://www.kegg.jp/kegg-bin/show_pathway?map04150+K02145
A0A0W8DD57	K02145	ATPeV1A, ATP6A	V-type H+-transporting ATPase subunit A [EC:3.6.3.14;]	map04721	Synaptic vesicle cycle	http://www.kegg.jp/kegg-bin/show_pathway?map04721+K02145
A0A0W8DD57	K02145	ATPeV1A, ATP6A	V-type H+-transporting ATPase subunit A [EC:3.6.3.14;]	map04966	Collecting duct acid secretion	http://www.kegg.jp/kegg-bin/show_pathway?map04966+K02145
A0A0W8DD57	K02145	ATPeV1A, ATP6A	V-type H+-transporting ATPase subunit A [EC:3.6.3.14;]	map05110	Vibrio cholerae infection	http://www.kegg.jp/kegg-bin/show_pathway?map05110+K02145
A0A0W8DD57	K02145	ATPeV1A, ATP6A	V-type H+-transporting ATPase subunit A [EC:3.6.3.14;]	map05120	Epithelial cell signaling in Helicobacter pylori infection	http://www.kegg.jp/kegg-bin/show_pathway?map05120+K02145
A0A0W8DD57	K02145	ATPeV1A, ATP6A	V-type H+-transporting ATPase subunit A [EC:3.6.3.14;]	map05323	Rheumatoid arthritis	http://www.kegg.jp/kegg-bin/show_pathway?map05323+K02145
W2NIA1
H3GA21
G4ZXR0
W2LA64	K02155	ATPeV0C, ATP6L	V-type H+-transporting ATPase 16kDa proteolipid subunit	map00190	Oxidative phosphorylation	http://www.kegg.jp/kegg-bin/show_pathway?map00190+K02155
W2LA64	K02155	ATPeV0C, ATP6L	V-type H+-transporting ATPase 16kDa proteolipid subunit	map04142	Lysosome	http://www.kegg.jp/kegg-bin/show_pathway?map04142+K02155
W2LA64	K02155	ATPeV0C, ATP6L	V-type H+-transporting ATPase 16kDa proteolipid subunit	map04145	Phagosome	http://www.kegg.jp/kegg-bin/show_pathway?map04145+K02155
W2LA64	K02155	ATPeV0C, ATP6L	V-type H+-transporting ATPase 16kDa proteolipid subunit	map04721	Synaptic vesicle cycle	http://www.kegg.jp/kegg-bin/show_pathway?map04721+K02155
W2LA64	K02155	ATPeV0C, ATP6L	V-type H+-transporting ATPase 16kDa proteolipid subunit	map04966	Collecting duct acid secretion	http://www.kegg.jp/kegg-bin/show_pathway?map04966+K02155
W2LA64	K02155	ATPeV0C, ATP6L	V-type H+-transporting ATPase 16kDa proteolipid subunit	map05110	Vibrio cholerae infection	http://www.kegg.jp/kegg-bin/show_pathway?map05110+K02155
W2LA64	K02155	ATPeV0C, ATP6L	V-type H+-transporting ATPase 16kDa proteolipid subunit	map05120	Epithelial cell signaling in Helicobacter pylori infection	http://www.kegg.jp/kegg-bin/show_pathway?map05120+K02155
W2LA64	K02155	ATPeV0C, ATP6L	V-type H+-transporting ATPase 16kDa proteolipid subunit	map05152	Tuberculosis	http://www.kegg.jp/kegg-bin/show_pathway?map05152+K02155
W2LA64	K02155	ATPeV0C, ATP6L	V-type H+-transporting ATPase 16kDa proteolipid subunit	map05323	Rheumatoid arthritis	http://www.kegg.jp/kegg-bin/show_pathway?map05323+K02155
H3G8V3	K15109	SLC25A20_29, CACT, CACL, CRC1	solute carrier family 25 (mitochondrial carnitine/acylcarnitine transporter), member 20/29
G4YWA6	K02984	RP-S3Ae, RPS3A	small subunit ribosomal protein S3Ae	map03010	Ribosome	http://www.kegg.jp/kegg-bin/show_pathway?map03010+K02984
D0MY06
G4ZN49	K13524	ABAT	4-aminobutyrate aminotransferase / (S)-3-amino-2-methylpropionate transaminase [EC:2.6.1.19;2.6.1.22;]	map00250	Alanine, aspartate and glutamate metabolism	http://www.kegg.jp/kegg-bin/show_pathway?map00250+K13524
G4ZN49	K13524	ABAT	4-aminobutyrate aminotransferase / (S)-3-amino-2-methylpropionate transaminase [EC:2.6.1.19;2.6.1.22;]	map00280	Valine, leucine and isoleucine degradation	http://www.kegg.jp/kegg-bin/show_pathway?map00280+K13524
G4ZN49	K13524	ABAT	4-aminobutyrate aminotransferase / (S)-3-amino-2-methylpropionate transaminase [EC:2.6.1.19;2.6.1.22;]	map00410	beta-Alanine metabolism	http://www.kegg.jp/kegg-bin/show_pathway?map00410+K13524
G4ZN49	K13524	ABAT	4-aminobutyrate aminotransferase / (S)-3-amino-2-methylpropionate transaminase [EC:2.6.1.19;2.6.1.22;]	map00640	Propanoate metabolism	http://www.kegg.jp/kegg-bin/show_pathway?map00640+K13524
G4ZN49	K13524	ABAT	4-aminobutyrate aminotransferase / (S)-3-amino-2-methylpropionate transaminase [EC:2.6.1.19;2.6.1.22;]	map00650	Butanoate metabolism	http://www.kegg.jp/kegg-bin/show_pathway?map00650+K13524
G4ZN49	K13524	ABAT	4-aminobutyrate aminotransferase / (S)-3-amino-2-methylpropionate transaminase [EC:2.6.1.19;2.6.1.22;]	map04727	GABAergic synapse	http://www.kegg.jp/kegg-bin/show_pathway?map04727+K13524
W2ISB0	K00130	betB, gbsA	betaine-aldehyde dehydrogenase [EC:1.2.1.8;]	map00260	Glycine, serine and threonine metabolism	http://www.kegg.jp/kegg-bin/show_pathway?map00260+K00130
W2Z3G7
G4YSW0	K01507	ppa	inorganic pyrophosphatase [EC:3.6.1.1;]	map00190	Oxidative phosphorylation	http://www.kegg.jp/kegg-bin/show_pathway?map00190+K01507
A0A0W8DPK3
H3GK68
G4YS18
H3GTJ6
G4YZV6
G4YFN1
D0NDF8
A0A081AGM1
H3GKL2
H3GBP3	K14379	ACP5	tartrate-resistant acid phosphatase type 5 [EC:3.1.3.2;]	map00740	Riboflavin metabolism	http://www.kegg.jp/kegg-bin/show_pathway?map00740+K14379
H3GBP3	K14379	ACP5	tartrate-resistant acid phosphatase type 5 [EC:3.1.3.2;]	map04142	Lysosome	http://www.kegg.jp/kegg-bin/show_pathway?map04142+K14379
H3GBP3	K14379	ACP5	tartrate-resistant acid phosphatase type 5 [EC:3.1.3.2;]	map04380	Osteoclast differentiation	http://www.kegg.jp/kegg-bin/show_pathway?map04380+K14379
H3GBP3	K14379	ACP5	tartrate-resistant acid phosphatase type 5 [EC:3.1.3.2;]	map05323	Rheumatoid arthritis	http://www.kegg.jp/kegg-bin/show_pathway?map05323+K14379
G4YIF9
D0P357
A0A081AYL5	K19757	RSPH9	radial spoke head protein 9
H3GC20
D0NTA5
H3H272
W2QK68
W2W375	K11294	NCL, NSR1	nucleolin	map05130	Pathogenic Escherichia coli infection	http://www.kegg.jp/kegg-bin/show_pathway?map05130+K11294
D0NCC7
D0NCX0
D0MTR2	K12399	AP3S	AP-3 complex subunit sigma	map04142	Lysosome	http://www.kegg.jp/kegg-bin/show_pathway?map04142+K12399
D0NDD7	K01965	PCCA, pccA	propionyl-CoA carboxylase alpha chain [EC:6.4.1.3;]	map00280	Valine, leucine and isoleucine degradation	http://www.kegg.jp/kegg-bin/show_pathway?map00280+K01965
D0NDD7	K01965	PCCA, pccA	propionyl-CoA carboxylase alpha chain [EC:6.4.1.3;]	map00630	Glyoxylate and dicarboxylate metabolism	http://www.kegg.jp/kegg-bin/show_pathway?map00630+K01965
D0NDD7	K01965	PCCA, pccA	propionyl-CoA carboxylase alpha chain [EC:6.4.1.3;]	map00640	Propanoate metabolism	http://www.kegg.jp/kegg-bin/show_pathway?map00640+K01965
D0NDD7	K01965	PCCA, pccA	propionyl-CoA carboxylase alpha chain [EC:6.4.1.3;]	map01200	Carbon metabolism	http://www.kegg.jp/kegg-bin/show_pathway?map01200+K01965
W2GQV5
A0A081A0G2	K01883	CARS, cysS	cysteinyl-tRNA synthetase [EC:6.1.1.16;]	map00970	Aminoacyl-tRNA biosynthesis	http://www.kegg.jp/kegg-bin/show_pathway?map00970+K01883
D0NJ83
A4ZHD7	K02132	ATPeF1A, ATP5A1, ATP1	F-type H+-transporting ATPase subunit alpha	map00190	Oxidative phosphorylation	http://www.kegg.jp/kegg-bin/show_pathway?map00190+K02132
A4ZHD7	K02132	ATPeF1A, ATP5A1, ATP1	F-type H+-transporting ATPase subunit alpha	map05010	Alzheimer's disease	http://www.kegg.jp/kegg-bin/show_pathway?map05010+K02132
A4ZHD7	K02132	ATPeF1A, ATP5A1, ATP1	F-type H+-transporting ATPase subunit alpha	map05012	Parkinson's disease	http://www.kegg.jp/kegg-bin/show_pathway?map05012+K02132
A4ZHD7	K02132	ATPeF1A, ATP5A1, ATP1	F-type H+-transporting ATPase subunit alpha	map05016	Huntington's disease	http://www.kegg.jp/kegg-bin/show_pathway?map05016+K02132
A0A0W8CPH6
A0A0W8DSZ5
G4YRP1	K03953	NDUFA9	NADH dehydrogenase (ubiquinone) 1 alpha subcomplex subunit 9	map00190	Oxidative phosphorylation	http://www.kegg.jp/kegg-bin/show_pathway?map00190+K03953
G4YRP1	K03953	NDUFA9	NADH dehydrogenase (ubiquinone) 1 alpha subcomplex subunit 9	map04723	Retrograde endocannabinoid signaling	http://www.kegg.jp/kegg-bin/show_pathway?map04723+K03953
G4YRP1	K03953	NDUFA9	NADH dehydrogenase (ubiquinone) 1 alpha subcomplex subunit 9	map04932	Non-alcoholic fatty liver disease (NAFLD)	http://www.kegg.jp/kegg-bin/show_pathway?map04932+K03953
G4YRP1	K03953	NDUFA9	NADH dehydrogenase (ubiquinone) 1 alpha subcomplex subunit 9	map05010	Alzheimer's disease	http://www.kegg.jp/kegg-bin/show_pathway?map05010+K03953
G4YRP1	K03953	NDUFA9	NADH dehydrogenase (ubiquinone) 1 alpha subcomplex subunit 9	map05012	Parkinson's disease	http://www.kegg.jp/kegg-bin/show_pathway?map05012+K03953
G4YRP1	K03953	NDUFA9	NADH dehydrogenase (ubiquinone) 1 alpha subcomplex subunit 9	map05016	Huntington's disease	http://www.kegg.jp/kegg-bin/show_pathway?map05016+K03953
G4YPJ1
A0A0W8CQ68
H3GAE7	K07515	HADHA	enoyl-CoA hydratase / long-chain 3-hydroxyacyl-CoA dehydrogenase [EC:4.2.1.17;1.1.1.211;]	map00062	Fatty acid elongation	http://www.kegg.jp/kegg-bin/show_pathway?map00062+K07515
H3GAE7	K07515	HADHA	enoyl-CoA hydratase / long-chain 3-hydroxyacyl-CoA dehydrogenase [EC:4.2.1.17;1.1.1.211;]	map00071	Fatty acid degradation	http://www.kegg.jp/kegg-bin/show_pathway?map00071+K07515
H3GAE7	K07515	HADHA	enoyl-CoA hydratase / long-chain 3-hydroxyacyl-CoA dehydrogenase [EC:4.2.1.17;1.1.1.211;]	map00280	Valine, leucine and isoleucine degradation	http://www.kegg.jp/kegg-bin/show_pathway?map00280+K07515
H3GAE7	K07515	HADHA	enoyl-CoA hydratase / long-chain 3-hydroxyacyl-CoA dehydrogenase [EC:4.2.1.17;1.1.1.211;]	map00310	Lysine degradation	http://www.kegg.jp/kegg-bin/show_pathway?map00310+K07515
H3GAE7	K07515	HADHA	enoyl-CoA hydratase / long-chain 3-hydroxyacyl-CoA dehydrogenase [EC:4.2.1.17;1.1.1.211;]	map00380	Tryptophan metabolism	http://www.kegg.jp/kegg-bin/show_pathway?map00380+K07515
H3GAE7	K07515	HADHA	enoyl-CoA hydratase / long-chain 3-hydroxyacyl-CoA dehydrogenase [EC:4.2.1.17;1.1.1.211;]	map00410	beta-Alanine metabolism	http://www.kegg.jp/kegg-bin/show_pathway?map00410+K07515
H3GAE7	K07515	HADHA	enoyl-CoA hydratase / long-chain 3-hydroxyacyl-CoA dehydrogenase [EC:4.2.1.17;1.1.1.211;]	map00627	Aminobenzoate degradation	http://www.kegg.jp/kegg-bin/show_pathway?map00627+K07515
H3GAE7	K07515	HADHA	enoyl-CoA hydratase / long-chain 3-hydroxyacyl-CoA dehydrogenase [EC:4.2.1.17;1.1.1.211;]	map00640	Propanoate metabolism	http://www.kegg.jp/kegg-bin/show_pathway?map00640+K07515
H3GAE7	K07515	HADHA	enoyl-CoA hydratase / long-chain 3-hydroxyacyl-CoA dehydrogenase [EC:4.2.1.17;1.1.1.211;]	map00650	Butanoate metabolism	http://www.kegg.jp/kegg-bin/show_pathway?map00650+K07515
H3GAE7	K07515	HADHA	enoyl-CoA hydratase / long-chain 3-hydroxyacyl-CoA dehydrogenase [EC:4.2.1.17;1.1.1.211;]	map00930	Caprolactam degradation	http://www.kegg.jp/kegg-bin/show_pathway?map00930+K07515
H3GAE7	K07515	HADHA	enoyl-CoA hydratase / long-chain 3-hydroxyacyl-CoA dehydrogenase [EC:4.2.1.17;1.1.1.211;]	map01040	Biosynthesis of unsaturated fatty acids	http://www.kegg.jp/kegg-bin/show_pathway?map01040+K07515
H3GAE7	K07515	HADHA	enoyl-CoA hydratase / long-chain 3-hydroxyacyl-CoA dehydrogenase [EC:4.2.1.17;1.1.1.211;]	map01200	Carbon metabolism	http://www.kegg.jp/kegg-bin/show_pathway?map01200+K07515
H3GAE7	K07515	HADHA	enoyl-CoA hydratase / long-chain 3-hydroxyacyl-CoA dehydrogenase [EC:4.2.1.17;1.1.1.211;]	map01212	Fatty acid metabolism	http://www.kegg.jp/kegg-bin/show_pathway?map01212+K07515
A0A0W8D739
W2J1C1
G4ZJ06
D0N7Z2	K09478	ACADSB	short/branched chain acyl-CoA dehydrogenase [EC:1.3.99.12;]	map00071	Fatty acid degradation	http://www.kegg.jp/kegg-bin/show_pathway?map00071+K09478
D0N7Z2	K09478	ACADSB	short/branched chain acyl-CoA dehydrogenase [EC:1.3.99.12;]	map00280	Valine, leucine and isoleucine degradation	http://www.kegg.jp/kegg-bin/show_pathway?map00280+K09478
D0N7Z2	K09478	ACADSB	short/branched chain acyl-CoA dehydrogenase [EC:1.3.99.12;]	map01212	Fatty acid metabolism	http://www.kegg.jp/kegg-bin/show_pathway?map01212+K09478
H3GV00	K00365	uaZ	urate oxidase [EC:1.7.3.3;]	map00230	Purine metabolism	http://www.kegg.jp/kegg-bin/show_pathway?map00230+K00365
H3GV00	K00365	uaZ	urate oxidase [EC:1.7.3.3;]	map00232	Caffeine metabolism	http://www.kegg.jp/kegg-bin/show_pathway?map00232+K00365
W2H254	K08745	SLC27A1_4, FATP1, FATP4	solute carrier family 27 (fatty acid transporter), member 1/4 [EC:6.2.1.-]	map03320	PPAR signaling pathway	http://www.kegg.jp/kegg-bin/show_pathway?map03320+K08745
W2H254	K08745	SLC27A1_4, FATP1, FATP4	solute carrier family 27 (fatty acid transporter), member 1/4 [EC:6.2.1.-]	map04931	Insulin resistance	http://www.kegg.jp/kegg-bin/show_pathway?map04931+K08745
D0MWH9
Q0PI79
W2LE99
D0NEB9
H3GJX0
D0NFM9	K01027	OXCT	3-oxoacid CoA-transferase [EC:2.8.3.5;]	map00072	Synthesis and degradation of ketone bodies	http://www.kegg.jp/kegg-bin/show_pathway?map00072+K01027
D0NFM9	K01027	OXCT	3-oxoacid CoA-transferase [EC:2.8.3.5;]	map00280	Valine, leucine and isoleucine degradation	http://www.kegg.jp/kegg-bin/show_pathway?map00280+K01027
D0NFM9	K01027	OXCT	3-oxoacid CoA-transferase [EC:2.8.3.5;]	map00650	Butanoate metabolism	http://www.kegg.jp/kegg-bin/show_pathway?map00650+K01027
D0NG88
G5AB88
H3GQ05
D0N3A1
D0NFC1
H3GX39
A0A0W8D9P9
H3GWR7
A0A0W8D6C0
H3GAH3	K00849	galK	galactokinase [EC:2.7.1.6;]	map00052	Galactose metabolism	http://www.kegg.jp/kegg-bin/show_pathway?map00052+K00849
H3GAH3	K00849	galK	galactokinase [EC:2.7.1.6;]	map00520	Amino sugar and nucleotide sugar metabolism	http://www.kegg.jp/kegg-bin/show_pathway?map00520+K00849
A0A0W8CDP7
Q697V4
H3G7C9
D0NTI5
G5AIC5
A0A0W8DAA0
A0A081A1K2
Q5S7T1	K17496	TIM50	mitochondrial import inner membrane translocase subunit TIM50
H3GFJ1
D0NEZ5
W2KKM9
G4YQN0
D0MZA4
A0A0W8C4Q7
W2GA17
G4YVL8	K11093	SNRP70	U1 small nuclear ribonucleoprotein 70kDa	map03040	Spliceosome	http://www.kegg.jp/kegg-bin/show_pathway?map03040+K11093
A0A0W8CRD8	K07203	MTOR, FRAP, TOR	serine/threonine-protein kinase mTOR [EC:2.7.11.1;]	map01521	EGFR tyrosine kinase inhibitor resistance	http://www.kegg.jp/kegg-bin/show_pathway?map01521+K07203
A0A0W8CRD8	K07203	MTOR, FRAP, TOR	serine/threonine-protein kinase mTOR [EC:2.7.11.1;]	map01522	Endocrine resistance	http://www.kegg.jp/kegg-bin/show_pathway?map01522+K07203
A0A0W8CRD8	K07203	MTOR, FRAP, TOR	serine/threonine-protein kinase mTOR [EC:2.7.11.1;]	map04012	ErbB signaling pathway	http://www.kegg.jp/kegg-bin/show_pathway?map04012+K07203
A0A0W8CRD8	K07203	MTOR, FRAP, TOR	serine/threonine-protein kinase mTOR [EC:2.7.11.1;]	map04066	HIF-1 signaling pathway	http://www.kegg.jp/kegg-bin/show_pathway?map04066+K07203
A0A0W8CRD8	K07203	MTOR, FRAP, TOR	serine/threonine-protein kinase mTOR [EC:2.7.11.1;]	map04072	Phospholipase D signaling pathway	http://www.kegg.jp/kegg-bin/show_pathway?map04072+K07203
A0A0W8CRD8	K07203	MTOR, FRAP, TOR	serine/threonine-protein kinase mTOR [EC:2.7.11.1;]	map04136	Autophagy - other	http://www.kegg.jp/kegg-bin/show_pathway?map04136+K07203
A0A0W8CRD8	K07203	MTOR, FRAP, TOR	serine/threonine-protein kinase mTOR [EC:2.7.11.1;]	map04138	Autophagy - yeast	http://www.kegg.jp/kegg-bin/show_pathway?map04138+K07203
A0A0W8CRD8	K07203	MTOR, FRAP, TOR	serine/threonine-protein kinase mTOR [EC:2.7.11.1;]	map04139	Mitophagy - yeast	http://www.kegg.jp/kegg-bin/show_pathway?map04139+K07203
A0A0W8CRD8	K07203	MTOR, FRAP, TOR	serine/threonine-protein kinase mTOR [EC:2.7.11.1;]	map04140	Autophagy - animal	http://www.kegg.jp/kegg-bin/show_pathway?map04140+K07203
A0A0W8CRD8	K07203	MTOR, FRAP, TOR	serine/threonine-protein kinase mTOR [EC:2.7.11.1;]	map04150	mTOR signaling pathway	http://www.kegg.jp/kegg-bin/show_pathway?map04150+K07203
A0A0W8CRD8	K07203	MTOR, FRAP, TOR	serine/threonine-protein kinase mTOR [EC:2.7.11.1;]	map04151	PI3K-Akt signaling pathway	http://www.kegg.jp/kegg-bin/show_pathway?map04151+K07203
A0A0W8CRD8	K07203	MTOR, FRAP, TOR	serine/threonine-protein kinase mTOR [EC:2.7.11.1;]	map04152	AMPK signaling pathway	http://www.kegg.jp/kegg-bin/show_pathway?map04152+K07203
A0A0W8CRD8	K07203	MTOR, FRAP, TOR	serine/threonine-protein kinase mTOR [EC:2.7.11.1;]	map04211	Longevity regulating pathway	http://www.kegg.jp/kegg-bin/show_pathway?map04211+K07203
A0A0W8CRD8	K07203	MTOR, FRAP, TOR	serine/threonine-protein kinase mTOR [EC:2.7.11.1;]	map04212	Longevity regulating pathway - worm	http://www.kegg.jp/kegg-bin/show_pathway?map04212+K07203
A0A0W8CRD8	K07203	MTOR, FRAP, TOR	serine/threonine-protein kinase mTOR [EC:2.7.11.1;]	map04213	Longevity regulating pathway - multiple species	http://www.kegg.jp/kegg-bin/show_pathway?map04213+K07203
A0A0W8CRD8	K07203	MTOR, FRAP, TOR	serine/threonine-protein kinase mTOR [EC:2.7.11.1;]	map04371	Apelin signaling pathway	http://www.kegg.jp/kegg-bin/show_pathway?map04371+K07203
A0A0W8CRD8	K07203	MTOR, FRAP, TOR	serine/threonine-protein kinase mTOR [EC:2.7.11.1;]	map04630	Jak-STAT signaling pathway	http://www.kegg.jp/kegg-bin/show_pathway?map04630+K07203
A0A0W8CRD8	K07203	MTOR, FRAP, TOR	serine/threonine-protein kinase mTOR [EC:2.7.11.1;]	map04659	Th17 cell differentiation	http://www.kegg.jp/kegg-bin/show_pathway?map04659+K07203
A0A0W8CRD8	K07203	MTOR, FRAP, TOR	serine/threonine-protein kinase mTOR [EC:2.7.11.1;]	map04910	Insulin signaling pathway	http://www.kegg.jp/kegg-bin/show_pathway?map04910+K07203
A0A0W8CRD8	K07203	MTOR, FRAP, TOR	serine/threonine-protein kinase mTOR [EC:2.7.11.1;]	map04919	Thyroid hormone signaling pathway	http://www.kegg.jp/kegg-bin/show_pathway?map04919+K07203
A0A0W8CRD8	K07203	MTOR, FRAP, TOR	serine/threonine-protein kinase mTOR [EC:2.7.11.1;]	map04920	Adipocytokine signaling pathway	http://www.kegg.jp/kegg-bin/show_pathway?map04920+K07203
A0A0W8CRD8	K07203	MTOR, FRAP, TOR	serine/threonine-protein kinase mTOR [EC:2.7.11.1;]	map04930	Type II diabetes mellitus	http://www.kegg.jp/kegg-bin/show_pathway?map04930+K07203
A0A0W8CRD8	K07203	MTOR, FRAP, TOR	serine/threonine-protein kinase mTOR [EC:2.7.11.1;]	map04931	Insulin resistance	http://www.kegg.jp/kegg-bin/show_pathway?map04931+K07203
A0A0W8CRD8	K07203	MTOR, FRAP, TOR	serine/threonine-protein kinase mTOR [EC:2.7.11.1;]	map05200	Pathways in cancer	http://www.kegg.jp/kegg-bin/show_pathway?map05200+K07203
A0A0W8CRD8	K07203	MTOR, FRAP, TOR	serine/threonine-protein kinase mTOR [EC:2.7.11.1;]	map05205	Proteoglycans in cancer	http://www.kegg.jp/kegg-bin/show_pathway?map05205+K07203
A0A0W8CRD8	K07203	MTOR, FRAP, TOR	serine/threonine-protein kinase mTOR [EC:2.7.11.1;]	map05206	MicroRNAs in cancer	http://www.kegg.jp/kegg-bin/show_pathway?map05206+K07203
A0A0W8CRD8	K07203	MTOR, FRAP, TOR	serine/threonine-protein kinase mTOR [EC:2.7.11.1;]	map05214	Glioma	http://www.kegg.jp/kegg-bin/show_pathway?map05214+K07203
A0A0W8CRD8	K07203	MTOR, FRAP, TOR	serine/threonine-protein kinase mTOR [EC:2.7.11.1;]	map05215	Prostate cancer	http://www.kegg.jp/kegg-bin/show_pathway?map05215+K07203
A0A0W8CRD8	K07203	MTOR, FRAP, TOR	serine/threonine-protein kinase mTOR [EC:2.7.11.1;]	map05221	Acute myeloid leukemia	http://www.kegg.jp/kegg-bin/show_pathway?map05221+K07203
A0A0W8CRD8	K07203	MTOR, FRAP, TOR	serine/threonine-protein kinase mTOR [EC:2.7.11.1;]	map05224	Breast cancer	http://www.kegg.jp/kegg-bin/show_pathway?map05224+K07203
A0A0W8CRD8	K07203	MTOR, FRAP, TOR	serine/threonine-protein kinase mTOR [EC:2.7.11.1;]	map05230	Central carbon metabolism in cancer	http://www.kegg.jp/kegg-bin/show_pathway?map05230+K07203
A0A0W8CRD8	K07203	MTOR, FRAP, TOR	serine/threonine-protein kinase mTOR [EC:2.7.11.1;]	map05231	Choline metabolism in cancer	http://www.kegg.jp/kegg-bin/show_pathway?map05231+K07203
A0A0W8BVQ3	K01191	E3.2.1.24	alpha-mannosidase [EC:3.2.1.24;]	map00511	Other glycan degradation	http://www.kegg.jp/kegg-bin/show_pathway?map00511+K01191
G5AA22	K01201	GBA, srfJ	glucosylceramidase [EC:3.2.1.45;]	map00511	Other glycan degradation	http://www.kegg.jp/kegg-bin/show_pathway?map00511+K01201
G5AA22	K01201	GBA, srfJ	glucosylceramidase [EC:3.2.1.45;]	map00600	Sphingolipid metabolism	http://www.kegg.jp/kegg-bin/show_pathway?map00600+K01201
G5AA22	K01201	GBA, srfJ	glucosylceramidase [EC:3.2.1.45;]	map04142	Lysosome	http://www.kegg.jp/kegg-bin/show_pathway?map04142+K01201
W2FQZ4	K20405	NPRL2	nitrogen permease regulator 2-like protein	map04150	mTOR signaling pathway	http://www.kegg.jp/kegg-bin/show_pathway?map04150+K20405
A0A0W8DSV8	K00022	HADH	3-hydroxyacyl-CoA dehydrogenase [EC:1.1.1.35;]	map00062	Fatty acid elongation	http://www.kegg.jp/kegg-bin/show_pathway?map00062+K00022
A0A0W8DSV8	K00022	HADH	3-hydroxyacyl-CoA dehydrogenase [EC:1.1.1.35;]	map00071	Fatty acid degradation	http://www.kegg.jp/kegg-bin/show_pathway?map00071+K00022
A0A0W8DSV8	K00022	HADH	3-hydroxyacyl-CoA dehydrogenase [EC:1.1.1.35;]	map00280	Valine, leucine and isoleucine degradation	http://www.kegg.jp/kegg-bin/show_pathway?map00280+K00022
A0A0W8DSV8	K00022	HADH	3-hydroxyacyl-CoA dehydrogenase [EC:1.1.1.35;]	map00281	Geraniol degradation	http://www.kegg.jp/kegg-bin/show_pathway?map00281+K00022
A0A0W8DSV8	K00022	HADH	3-hydroxyacyl-CoA dehydrogenase [EC:1.1.1.35;]	map00310	Lysine degradation	http://www.kegg.jp/kegg-bin/show_pathway?map00310+K00022
A0A0W8DSV8	K00022	HADH	3-hydroxyacyl-CoA dehydrogenase [EC:1.1.1.35;]	map00380	Tryptophan metabolism	http://www.kegg.jp/kegg-bin/show_pathway?map00380+K00022
A0A0W8DSV8	K00022	HADH	3-hydroxyacyl-CoA dehydrogenase [EC:1.1.1.35;]	map00650	Butanoate metabolism	http://www.kegg.jp/kegg-bin/show_pathway?map00650+K00022
A0A0W8DSV8	K00022	HADH	3-hydroxyacyl-CoA dehydrogenase [EC:1.1.1.35;]	map00930	Caprolactam degradation	http://www.kegg.jp/kegg-bin/show_pathway?map00930+K00022
A0A0W8DSV8	K00022	HADH	3-hydroxyacyl-CoA dehydrogenase [EC:1.1.1.35;]	map01212	Fatty acid metabolism	http://www.kegg.jp/kegg-bin/show_pathway?map01212+K00022
G4ZCB9
G4YVV4
D0NCV1	K01210	E3.2.1.58	glucan 1,3-beta-glucosidase [EC:3.2.1.58;]	map00500	Starch and sucrose metabolism	http://www.kegg.jp/kegg-bin/show_pathway?map00500+K01210
A0A080Z9G4	K17866	DPH2	diphthamide biosynthesis protein 2
H3HA73
A0A0W8DAG3
B5M4T9	K04536	GNB1	guanine nucleotide-binding protein G(I)/G(S)/G(T) subunit beta-1	map04011	MAPK signaling pathway - yeast	http://www.kegg.jp/kegg-bin/show_pathway?map04011+K04536
B5M4T9	K04536	GNB1	guanine nucleotide-binding protein G(I)/G(S)/G(T) subunit beta-1	map04014	Ras signaling pathway	http://www.kegg.jp/kegg-bin/show_pathway?map04014+K04536
B5M4T9	K04536	GNB1	guanine nucleotide-binding protein G(I)/G(S)/G(T) subunit beta-1	map04062	Chemokine signaling pathway	http://www.kegg.jp/kegg-bin/show_pathway?map04062+K04536
B5M4T9	K04536	GNB1	guanine nucleotide-binding protein G(I)/G(S)/G(T) subunit beta-1	map04151	PI3K-Akt signaling pathway	http://www.kegg.jp/kegg-bin/show_pathway?map04151+K04536
B5M4T9	K04536	GNB1	guanine nucleotide-binding protein G(I)/G(S)/G(T) subunit beta-1	map04371	Apelin signaling pathway	http://www.kegg.jp/kegg-bin/show_pathway?map04371+K04536
B5M4T9	K04536	GNB1	guanine nucleotide-binding protein G(I)/G(S)/G(T) subunit beta-1	map04713	Circadian entrainment	http://www.kegg.jp/kegg-bin/show_pathway?map04713+K04536
B5M4T9	K04536	GNB1	guanine nucleotide-binding protein G(I)/G(S)/G(T) subunit beta-1	map04723	Retrograde endocannabinoid signaling	http://www.kegg.jp/kegg-bin/show_pathway?map04723+K04536
B5M4T9	K04536	GNB1	guanine nucleotide-binding protein G(I)/G(S)/G(T) subunit beta-1	map04724	Glutamatergic synapse	http://www.kegg.jp/kegg-bin/show_pathway?map04724+K04536
B5M4T9	K04536	GNB1	guanine nucleotide-binding protein G(I)/G(S)/G(T) subunit beta-1	map04725	Cholinergic synapse	http://www.kegg.jp/kegg-bin/show_pathway?map04725+K04536
B5M4T9	K04536	GNB1	guanine nucleotide-binding protein G(I)/G(S)/G(T) subunit beta-1	map04726	Serotonergic synapse	http://www.kegg.jp/kegg-bin/show_pathway?map04726+K04536
B5M4T9	K04536	GNB1	guanine nucleotide-binding protein G(I)/G(S)/G(T) subunit beta-1	map04727	GABAergic synapse	http://www.kegg.jp/kegg-bin/show_pathway?map04727+K04536
B5M4T9	K04536	GNB1	guanine nucleotide-binding protein G(I)/G(S)/G(T) subunit beta-1	map04728	Dopaminergic synapse	http://www.kegg.jp/kegg-bin/show_pathway?map04728+K04536
B5M4T9	K04536	GNB1	guanine nucleotide-binding protein G(I)/G(S)/G(T) subunit beta-1	map04740	Olfactory transduction	http://www.kegg.jp/kegg-bin/show_pathway?map04740+K04536
B5M4T9	K04536	GNB1	guanine nucleotide-binding protein G(I)/G(S)/G(T) subunit beta-1	map04744	Phototransduction	http://www.kegg.jp/kegg-bin/show_pathway?map04744+K04536
B5M4T9	K04536	GNB1	guanine nucleotide-binding protein G(I)/G(S)/G(T) subunit beta-1	map05032	Morphine addiction	http://www.kegg.jp/kegg-bin/show_pathway?map05032+K04536
B5M4T9	K04536	GNB1	guanine nucleotide-binding protein G(I)/G(S)/G(T) subunit beta-1	map05034	Alcoholism	http://www.kegg.jp/kegg-bin/show_pathway?map05034+K04536
B5M4T9	K04536	GNB1	guanine nucleotide-binding protein G(I)/G(S)/G(T) subunit beta-1	map05200	Pathways in cancer	http://www.kegg.jp/kegg-bin/show_pathway?map05200+K04536
A0A0W8C456
H3G770	K07390	grxD, GLRX5	monothiol glutaredoxin
H3GT38
D0NW28
A0A0W8D9Y4
H3GCZ5	K03320	amt, AMT, MEP	ammonium transporter, Amt family
H3HB29	K13239	PECI	peroxisomal 3,2-trans-enoyl-CoA isomerase [EC:5.3.3.8;]	map00071	Fatty acid degradation	http://www.kegg.jp/kegg-bin/show_pathway?map00071+K13239
H3HB29	K13239	PECI	peroxisomal 3,2-trans-enoyl-CoA isomerase [EC:5.3.3.8;]	map04146	Peroxisome	http://www.kegg.jp/kegg-bin/show_pathway?map04146+K13239
H3H4I4
H3GMD8
G4ZVU8
H3HDE8
A0A0W8CIA6
D0MZW8
G4YI13
A0A081A728
W2JL79
G4ZVG5
G4YQJ9	K13348	MPV17	protein Mpv17	map04146	Peroxisome	http://www.kegg.jp/kegg-bin/show_pathway?map04146+K13348
G5AFA7	K10747	LIG1	DNA ligase 1 [EC:6.5.1.1;6.5.1.6;6.5.1.7;]	map03030	DNA replication	http://www.kegg.jp/kegg-bin/show_pathway?map03030+K10747
G5AFA7	K10747	LIG1	DNA ligase 1 [EC:6.5.1.1;6.5.1.6;6.5.1.7;]	map03410	Base excision repair	http://www.kegg.jp/kegg-bin/show_pathway?map03410+K10747
G5AFA7	K10747	LIG1	DNA ligase 1 [EC:6.5.1.1;6.5.1.6;6.5.1.7;]	map03420	Nucleotide excision repair	http://www.kegg.jp/kegg-bin/show_pathway?map03420+K10747
G5AFA7	K10747	LIG1	DNA ligase 1 [EC:6.5.1.1;6.5.1.6;6.5.1.7;]	map03430	Mismatch repair	http://www.kegg.jp/kegg-bin/show_pathway?map03430+K10747
G5A6V7	K07935	IFT22, RABL5	intraflagellar transport protein 22
W2GVB3
W2HC17
V9E5C2
I1TGL3
H3G7L9
G4Z7W4
A0A0W8DSV4	K07944	ARL3	ADP-ribosylation factor-like protein 3
V9EV57	K02726	PSMA2	20S proteasome subunit alpha 2 [EC:3.4.25.1;]	map03050	Proteasome	http://www.kegg.jp/kegg-bin/show_pathway?map03050+K02726
A0A0W8DC69
G4Z3P3
H3G6X9
D0NE99
W2KQJ6
D0N7D7
D0N1I3
D0P053
G4YU69
D0N324	K13566	NIT2	omega-amidase [EC:3.5.1.3;]	map00250	Alanine, aspartate and glutamate metabolism	http://www.kegg.jp/kegg-bin/show_pathway?map00250+K13566
G4Z106
H3GJ37
G4YEW8
G5AAH9	K01805	xylA	xylose isomerase [EC:5.3.1.5;]	map00040	Pentose and glucuronate interconversions	http://www.kegg.jp/kegg-bin/show_pathway?map00040+K01805
G5AAH9	K01805	xylA	xylose isomerase [EC:5.3.1.5;]	map00051	Fructose and mannose metabolism	http://www.kegg.jp/kegg-bin/show_pathway?map00051+K01805
A0A0W8C0R5	K16465	CETN1	centrin-1
D0MT49
A0A0W8DAF3
H3GB49	K03283	HSPA1_8	heat shock 70kDa protein 1/8	map03040	Spliceosome	http://www.kegg.jp/kegg-bin/show_pathway?map03040+K03283
H3GB49	K03283	HSPA1_8	heat shock 70kDa protein 1/8	map04010	MAPK signaling pathway	http://www.kegg.jp/kegg-bin/show_pathway?map04010+K03283
H3GB49	K03283	HSPA1_8	heat shock 70kDa protein 1/8	map04141	Protein processing in endoplasmic reticulum	http://www.kegg.jp/kegg-bin/show_pathway?map04141+K03283
H3GB49	K03283	HSPA1_8	heat shock 70kDa protein 1/8	map04144	Endocytosis	http://www.kegg.jp/kegg-bin/show_pathway?map04144+K03283
H3GB49	K03283	HSPA1_8	heat shock 70kDa protein 1/8	map04213	Longevity regulating pathway - multiple species	http://www.kegg.jp/kegg-bin/show_pathway?map04213+K03283
H3GB49	K03283	HSPA1_8	heat shock 70kDa protein 1/8	map04612	Antigen processing and presentation	http://www.kegg.jp/kegg-bin/show_pathway?map04612+K03283
H3GB49	K03283	HSPA1_8	heat shock 70kDa protein 1/8	map04915	Estrogen signaling pathway	http://www.kegg.jp/kegg-bin/show_pathway?map04915+K03283
H3GB49	K03283	HSPA1_8	heat shock 70kDa protein 1/8	map05134	Legionellosis	http://www.kegg.jp/kegg-bin/show_pathway?map05134+K03283
H3GB49	K03283	HSPA1_8	heat shock 70kDa protein 1/8	map05145	Toxoplasmosis	http://www.kegg.jp/kegg-bin/show_pathway?map05145+K03283
H3GB49	K03283	HSPA1_8	heat shock 70kDa protein 1/8	map05162	Measles	http://www.kegg.jp/kegg-bin/show_pathway?map05162+K03283
H3GB49	K03283	HSPA1_8	heat shock 70kDa protein 1/8	map05164	Influenza A	http://www.kegg.jp/kegg-bin/show_pathway?map05164+K03283
H3GB49	K03283	HSPA1_8	heat shock 70kDa protein 1/8	map05169	Epstein-Barr virus infection	http://www.kegg.jp/kegg-bin/show_pathway?map05169+K03283
A0A0W8DRB0
V9EH02
A0A0W8DSE3	K02941	RP-LP0, RPLP0	large subunit ribosomal protein LP0	map03010	Ribosome	http://www.kegg.jp/kegg-bin/show_pathway?map03010+K02941
A0A0W8CH75	K05692	ACTB_G1	actin beta/gamma 1	map04015	Rap1 signaling pathway	http://www.kegg.jp/kegg-bin/show_pathway?map04015+K05692
A0A0W8CH75	K05692	ACTB_G1	actin beta/gamma 1	map04145	Phagosome	http://www.kegg.jp/kegg-bin/show_pathway?map04145+K05692
A0A0W8CH75	K05692	ACTB_G1	actin beta/gamma 1	map04210	Apoptosis	http://www.kegg.jp/kegg-bin/show_pathway?map04210+K05692
A0A0W8CH75	K05692	ACTB_G1	actin beta/gamma 1	map04390	Hippo signaling pathway	http://www.kegg.jp/kegg-bin/show_pathway?map04390+K05692
A0A0W8CH75	K05692	ACTB_G1	actin beta/gamma 1	map04391	Hippo signaling pathway - fly	http://www.kegg.jp/kegg-bin/show_pathway?map04391+K05692
A0A0W8CH75	K05692	ACTB_G1	actin beta/gamma 1	map04510	Focal adhesion	http://www.kegg.jp/kegg-bin/show_pathway?map04510+K05692
A0A0W8CH75	K05692	ACTB_G1	actin beta/gamma 1	map04520	Adherens junction	http://www.kegg.jp/kegg-bin/show_pathway?map04520+K05692
A0A0W8CH75	K05692	ACTB_G1	actin beta/gamma 1	map04530	Tight junction	http://www.kegg.jp/kegg-bin/show_pathway?map04530+K05692
A0A0W8CH75	K05692	ACTB_G1	actin beta/gamma 1	map04611	Platelet activation	http://www.kegg.jp/kegg-bin/show_pathway?map04611+K05692
A0A0W8CH75	K05692	ACTB_G1	actin beta/gamma 1	map04670	Leukocyte transendothelial migration	http://www.kegg.jp/kegg-bin/show_pathway?map04670+K05692
A0A0W8CH75	K05692	ACTB_G1	actin beta/gamma 1	map04745	Phototransduction - fly	http://www.kegg.jp/kegg-bin/show_pathway?map04745+K05692
A0A0W8CH75	K05692	ACTB_G1	actin beta/gamma 1	map04810	Regulation of actin cytoskeleton	http://www.kegg.jp/kegg-bin/show_pathway?map04810+K05692
A0A0W8CH75	K05692	ACTB_G1	actin beta/gamma 1	map04919	Thyroid hormone signaling pathway	http://www.kegg.jp/kegg-bin/show_pathway?map04919+K05692
A0A0W8CH75	K05692	ACTB_G1	actin beta/gamma 1	map04921	Oxytocin signaling pathway	http://www.kegg.jp/kegg-bin/show_pathway?map04921+K05692
A0A0W8CH75	K05692	ACTB_G1	actin beta/gamma 1	map05100	Bacterial invasion of epithelial cells	http://www.kegg.jp/kegg-bin/show_pathway?map05100+K05692
A0A0W8CH75	K05692	ACTB_G1	actin beta/gamma 1	map05110	Vibrio cholerae infection	http://www.kegg.jp/kegg-bin/show_pathway?map05110+K05692
A0A0W8CH75	K05692	ACTB_G1	actin beta/gamma 1	map05130	Pathogenic Escherichia coli infection	http://www.kegg.jp/kegg-bin/show_pathway?map05130+K05692
A0A0W8CH75	K05692	ACTB_G1	actin beta/gamma 1	map05131	Shigellosis	http://www.kegg.jp/kegg-bin/show_pathway?map05131+K05692
A0A0W8CH75	K05692	ACTB_G1	actin beta/gamma 1	map05132	Salmonella infection	http://www.kegg.jp/kegg-bin/show_pathway?map05132+K05692
A0A0W8CH75	K05692	ACTB_G1	actin beta/gamma 1	map05164	Influenza A	http://www.kegg.jp/kegg-bin/show_pathway?map05164+K05692
A0A0W8CH75	K05692	ACTB_G1	actin beta/gamma 1	map05205	Proteoglycans in cancer	http://www.kegg.jp/kegg-bin/show_pathway?map05205+K05692
A0A0W8CH75	K05692	ACTB_G1	actin beta/gamma 1	map05410	Hypertrophic cardiomyopathy (HCM)	http://www.kegg.jp/kegg-bin/show_pathway?map05410+K05692
A0A0W8CH75	K05692	ACTB_G1	actin beta/gamma 1	map05412	Arrhythmogenic right ventricular cardiomyopathy (ARVC)	http://www.kegg.jp/kegg-bin/show_pathway?map05412+K05692
A0A0W8CH75	K05692	ACTB_G1	actin beta/gamma 1	map05414	Dilated cardiomyopathy	http://www.kegg.jp/kegg-bin/show_pathway?map05414+K05692
A0A0W8CH75	K05692	ACTB_G1	actin beta/gamma 1	map05416	Viral myocarditis	http://www.kegg.jp/kegg-bin/show_pathway?map05416+K05692
A0A0W8CH75	K05692	ACTB_G1	actin beta/gamma 1	map05418	Fluid shear stress and atherosclerosis	http://www.kegg.jp/kegg-bin/show_pathway?map05418+K05692
W2KCL1
A0A0W8DVQ2	K03178	UBE1, UBA1	ubiquitin-activating enzyme E1 [EC:6.2.1.45;]	map04120	Ubiquitin mediated proteolysis	http://www.kegg.jp/kegg-bin/show_pathway?map04120+K03178
A0A0W8DVQ2	K03178	UBE1, UBA1	ubiquitin-activating enzyme E1 [EC:6.2.1.45;]	map05012	Parkinson's disease	http://www.kegg.jp/kegg-bin/show_pathway?map05012+K03178
H3GWC9
H3GDL0	K01188	E3.2.1.21	beta-glucosidase [EC:3.2.1.21;]	map00460	Cyanoamino acid metabolism	http://www.kegg.jp/kegg-bin/show_pathway?map00460+K01188
H3GDL0	K01188	E3.2.1.21	beta-glucosidase [EC:3.2.1.21;]	map00500	Starch and sucrose metabolism	http://www.kegg.jp/kegg-bin/show_pathway?map00500+K01188
H3GDL0	K01188	E3.2.1.21	beta-glucosidase [EC:3.2.1.21;]	map00940	Phenylpropanoid biosynthesis	http://www.kegg.jp/kegg-bin/show_pathway?map00940+K01188
D0N747	K04564	SOD2	superoxide dismutase, Fe-Mn family [EC:1.15.1.1;]	map04013	MAPK signaling pathway - fly	http://www.kegg.jp/kegg-bin/show_pathway?map04013+K04564
D0N747	K04564	SOD2	superoxide dismutase, Fe-Mn family [EC:1.15.1.1;]	map04068	FoxO signaling pathway	http://www.kegg.jp/kegg-bin/show_pathway?map04068+K04564
D0N747	K04564	SOD2	superoxide dismutase, Fe-Mn family [EC:1.15.1.1;]	map04146	Peroxisome	http://www.kegg.jp/kegg-bin/show_pathway?map04146+K04564
D0N747	K04564	SOD2	superoxide dismutase, Fe-Mn family [EC:1.15.1.1;]	map04211	Longevity regulating pathway	http://www.kegg.jp/kegg-bin/show_pathway?map04211+K04564
D0N747	K04564	SOD2	superoxide dismutase, Fe-Mn family [EC:1.15.1.1;]	map04212	Longevity regulating pathway - worm	http://www.kegg.jp/kegg-bin/show_pathway?map04212+K04564
D0N747	K04564	SOD2	superoxide dismutase, Fe-Mn family [EC:1.15.1.1;]	map04213	Longevity regulating pathway - multiple species	http://www.kegg.jp/kegg-bin/show_pathway?map04213+K04564
D0N747	K04564	SOD2	superoxide dismutase, Fe-Mn family [EC:1.15.1.1;]	map05016	Huntington's disease	http://www.kegg.jp/kegg-bin/show_pathway?map05016+K04564
A0A0W8DK62	K10756	RFC3_5	replication factor C subunit 3/5	map03030	DNA replication	http://www.kegg.jp/kegg-bin/show_pathway?map03030+K10756
A0A0W8DK62	K10756	RFC3_5	replication factor C subunit 3/5	map03420	Nucleotide excision repair	http://www.kegg.jp/kegg-bin/show_pathway?map03420+K10756
A0A0W8DK62	K10756	RFC3_5	replication factor C subunit 3/5	map03430	Mismatch repair	http://www.kegg.jp/kegg-bin/show_pathway?map03430+K10756
D0N728	K01074	PPT	palmitoyl-protein thioesterase [EC:3.1.2.22;]	map00062	Fatty acid elongation	http://www.kegg.jp/kegg-bin/show_pathway?map00062+K01074
D0N728	K01074	PPT	palmitoyl-protein thioesterase [EC:3.1.2.22;]	map01212	Fatty acid metabolism	http://www.kegg.jp/kegg-bin/show_pathway?map01212+K01074
D0N728	K01074	PPT	palmitoyl-protein thioesterase [EC:3.1.2.22;]	map04142	Lysosome	http://www.kegg.jp/kegg-bin/show_pathway?map04142+K01074
H6U2P7
W2QSM7
D0NMC6
A0A0W8DFS9	K03233	EEF1G	elongation factor 1-gamma	map05134	Legionellosis	http://www.kegg.jp/kegg-bin/show_pathway?map05134+K03233
A0A0W8D4W4
G4YUH8
G4ZNF4
H3GA10
A0A0W8DP50	K00649	GNPAT	glyceronephosphate O-acyltransferase [EC:2.3.1.42;]	map00564	Glycerophospholipid metabolism	http://www.kegg.jp/kegg-bin/show_pathway?map00564+K00649
A0A0W8DP50	K00649	GNPAT	glyceronephosphate O-acyltransferase [EC:2.3.1.42;]	map04146	Peroxisome	http://www.kegg.jp/kegg-bin/show_pathway?map04146+K00649
G4YQ99
G4Z5K4	K01191	E3.2.1.24	alpha-mannosidase [EC:3.2.1.24;]	map00511	Other glycan degradation	http://www.kegg.jp/kegg-bin/show_pathway?map00511+K01191
D0N5G9
W2G6A2
H3GT53
G5A7L1
W2HTQ7
W2LJG5	K00252	GCDH, gcdH	glutaryl-CoA dehydrogenase [EC:1.3.8.6;]	map00071	Fatty acid degradation	http://www.kegg.jp/kegg-bin/show_pathway?map00071+K00252
W2LJG5	K00252	GCDH, gcdH	glutaryl-CoA dehydrogenase [EC:1.3.8.6;]	map00310	Lysine degradation	http://www.kegg.jp/kegg-bin/show_pathway?map00310+K00252
W2LJG5	K00252	GCDH, gcdH	glutaryl-CoA dehydrogenase [EC:1.3.8.6;]	map00362	Benzoate degradation	http://www.kegg.jp/kegg-bin/show_pathway?map00362+K00252
W2LJG5	K00252	GCDH, gcdH	glutaryl-CoA dehydrogenase [EC:1.3.8.6;]	map00380	Tryptophan metabolism	http://www.kegg.jp/kegg-bin/show_pathway?map00380+K00252
H3GYQ0
G5AET7
W2QV90
W2HC46	K01427	URE	urease [EC:3.5.1.5;]	map00220	Arginine biosynthesis	http://www.kegg.jp/kegg-bin/show_pathway?map00220+K01427
W2HC46	K01427	URE	urease [EC:3.5.1.5;]	map00230	Purine metabolism	http://www.kegg.jp/kegg-bin/show_pathway?map00230+K01427
W2HC46	K01427	URE	urease [EC:3.5.1.5;]	map00791	Atrazine degradation	http://www.kegg.jp/kegg-bin/show_pathway?map00791+K01427
A0A0W8D4H7
W2H9P7	K10754	RFC1	replication factor C subunit 1	map03030	DNA replication	http://www.kegg.jp/kegg-bin/show_pathway?map03030+K10754
W2H9P7	K10754	RFC1	replication factor C subunit 1	map03420	Nucleotide excision repair	http://www.kegg.jp/kegg-bin/show_pathway?map03420+K10754
W2H9P7	K10754	RFC1	replication factor C subunit 1	map03430	Mismatch repair	http://www.kegg.jp/kegg-bin/show_pathway?map03430+K10754
G4ZCI9	K10358	MYO6	myosin VI
G4YQC5	K11092	SNRPA1	U2 small nuclear ribonucleoprotein A'	map03040	Spliceosome	http://www.kegg.jp/kegg-bin/show_pathway?map03040+K11092
D0MUR7	K00698	CHS1	chitin synthase [EC:2.4.1.16;]	map00520	Amino sugar and nucleotide sugar metabolism	http://www.kegg.jp/kegg-bin/show_pathway?map00520+K00698
V9EB37
H3G8D0	K01810	GPI, pgi	glucose-6-phosphate isomerase [EC:5.3.1.9;]	map00010	Glycolysis / Gluconeogenesis	http://www.kegg.jp/kegg-bin/show_pathway?map00010+K01810
H3G8D0	K01810	GPI, pgi	glucose-6-phosphate isomerase [EC:5.3.1.9;]	map00030	Pentose phosphate pathway	http://www.kegg.jp/kegg-bin/show_pathway?map00030+K01810
H3G8D0	K01810	GPI, pgi	glucose-6-phosphate isomerase [EC:5.3.1.9;]	map00500	Starch and sucrose metabolism	http://www.kegg.jp/kegg-bin/show_pathway?map00500+K01810
H3G8D0	K01810	GPI, pgi	glucose-6-phosphate isomerase [EC:5.3.1.9;]	map00520	Amino sugar and nucleotide sugar metabolism	http://www.kegg.jp/kegg-bin/show_pathway?map00520+K01810
H3G8D0	K01810	GPI, pgi	glucose-6-phosphate isomerase [EC:5.3.1.9;]	map01200	Carbon metabolism	http://www.kegg.jp/kegg-bin/show_pathway?map01200+K01810
D0NPV1
G4YL75
G4YVZ2	K03671	trxA	thioredoxin 1	map04621	NOD-like receptor signaling pathway	http://www.kegg.jp/kegg-bin/show_pathway?map04621+K03671
G4YVZ2	K03671	trxA	thioredoxin 1	map05418	Fluid shear stress and atherosclerosis	http://www.kegg.jp/kegg-bin/show_pathway?map05418+K03671
H3GQU5
G4YH17
G4ZAQ5	K17785	IMMT, FCJ1, MNOS2	mitofilin
A0A0W8DAU2
D0MXZ3
A0A081A8P0	K01952	purL, PFAS	phosphoribosylformylglycinamidine synthase [EC:6.3.5.3;]	map00230	Purine metabolism	http://www.kegg.jp/kegg-bin/show_pathway?map00230+K01952
H3GFD7	K16075	MRS2, MFM1	magnesium transporter
W2HU14	K02737	PSMB5	20S proteasome subunit beta 5 [EC:3.4.25.1;]	map03050	Proteasome	http://www.kegg.jp/kegg-bin/show_pathway?map03050+K02737
G4ZS20	K01303	APEH	acylaminoacyl-peptidase [EC:3.4.19.1;]
G4Z2Q7
A0A0W8DAV8
G5A5E0
D0N088
H3G780	K11594	DDX3X, bel	ATP-dependent RNA helicase DDX3X [EC:3.6.4.13;]	map04622	RIG-I-like receptor signaling pathway	http://www.kegg.jp/kegg-bin/show_pathway?map04622+K11594
H3G780	K11594	DDX3X, bel	ATP-dependent RNA helicase DDX3X [EC:3.6.4.13;]	map05161	Hepatitis B	http://www.kegg.jp/kegg-bin/show_pathway?map05161+K11594
H3G780	K11594	DDX3X, bel	ATP-dependent RNA helicase DDX3X [EC:3.6.4.13;]	map05203	Viral carcinogenesis	http://www.kegg.jp/kegg-bin/show_pathway?map05203+K11594
A0A080ZDB9
H3H1Q7
H3G9K3	K09497	CCT5	T-complex protein 1 subunit epsilon
H3GU31
A0A0W8D3F9	K00933	E2.7.3.2	creatine kinase [EC:2.7.3.2;]	map00330	Arginine and proline metabolism	http://www.kegg.jp/kegg-bin/show_pathway?map00330+K00933
G4YKV7
A0A0W8BYL6	K01966	PCCB, pccB	propionyl-CoA carboxylase beta chain [EC:6.4.1.3;]	map00280	Valine, leucine and isoleucine degradation	http://www.kegg.jp/kegg-bin/show_pathway?map00280+K01966
A0A0W8BYL6	K01966	PCCB, pccB	propionyl-CoA carboxylase beta chain [EC:6.4.1.3;]	map00630	Glyoxylate and dicarboxylate metabolism	http://www.kegg.jp/kegg-bin/show_pathway?map00630+K01966
A0A0W8BYL6	K01966	PCCB, pccB	propionyl-CoA carboxylase beta chain [EC:6.4.1.3;]	map00640	Propanoate metabolism	http://www.kegg.jp/kegg-bin/show_pathway?map00640+K01966
A0A0W8BYL6	K01966	PCCB, pccB	propionyl-CoA carboxylase beta chain [EC:6.4.1.3;]	map01200	Carbon metabolism	http://www.kegg.jp/kegg-bin/show_pathway?map01200+K01966
G4YU48
H3H2E7
A0A081B1X1
D0NIC0
G4YUK5	K03517	nadA	quinolinate synthase [EC:2.5.1.72;]	map00760	Nicotinate and nicotinamide metabolism	http://www.kegg.jp/kegg-bin/show_pathway?map00760+K03517
A0A0W8CXC4
D0P1K9
A0A0W8DL71
W2G3U8	K18550	ISN1	IMP and pyridine-specific 5'-nucleotidase [EC:3.1.3.99;]	map00230	Purine metabolism	http://www.kegg.jp/kegg-bin/show_pathway?map00230+K18550
W2G3U8	K18550	ISN1	IMP and pyridine-specific 5'-nucleotidase [EC:3.1.3.99;]	map00760	Nicotinate and nicotinamide metabolism	http://www.kegg.jp/kegg-bin/show_pathway?map00760+K18550
W2K9B1
W2J343
W2KEE3
W2GR41	K07509	HADHB	acetyl-CoA acyltransferase [EC:2.3.1.16;]	map00062	Fatty acid elongation	http://www.kegg.jp/kegg-bin/show_pathway?map00062+K07509
W2GR41	K07509	HADHB	acetyl-CoA acyltransferase [EC:2.3.1.16;]	map00071	Fatty acid degradation	http://www.kegg.jp/kegg-bin/show_pathway?map00071+K07509
W2GR41	K07509	HADHB	acetyl-CoA acyltransferase [EC:2.3.1.16;]	map00280	Valine, leucine and isoleucine degradation	http://www.kegg.jp/kegg-bin/show_pathway?map00280+K07509
W2GR41	K07509	HADHB	acetyl-CoA acyltransferase [EC:2.3.1.16;]	map01212	Fatty acid metabolism	http://www.kegg.jp/kegg-bin/show_pathway?map01212+K07509
G5A2T3
H3H3A7
H3GPM4	K00505	TYR	tyrosinase [EC:1.14.18.1;]	map00350	Tyrosine metabolism	http://www.kegg.jp/kegg-bin/show_pathway?map00350+K00505
H3GPM4	K00505	TYR	tyrosinase [EC:1.14.18.1;]	map00950	Isoquinoline alkaloid biosynthesis	http://www.kegg.jp/kegg-bin/show_pathway?map00950+K00505
H3GPM4	K00505	TYR	tyrosinase [EC:1.14.18.1;]	map00965	Betalain biosynthesis	http://www.kegg.jp/kegg-bin/show_pathway?map00965+K00505
H3GPM4	K00505	TYR	tyrosinase [EC:1.14.18.1;]	map04916	Melanogenesis	http://www.kegg.jp/kegg-bin/show_pathway?map04916+K00505
D0NVM5
G4ZJ44	K03248	EIF3G	translation initiation factor 3 subunit G	map03013	RNA transport	http://www.kegg.jp/kegg-bin/show_pathway?map03013+K03248
A0A0W8CDJ6
G5A1T0
G5A9Y1
G4YUB2	K05850	ATP2B	Ca2+ transporting ATPase, plasma membrane [EC:3.6.3.8;]	map04020	Calcium signaling pathway	http://www.kegg.jp/kegg-bin/show_pathway?map04020+K05850
G4YUB2	K05850	ATP2B	Ca2+ transporting ATPase, plasma membrane [EC:3.6.3.8;]	map04022	cGMP-PKG signaling pathway	http://www.kegg.jp/kegg-bin/show_pathway?map04022+K05850
G4YUB2	K05850	ATP2B	Ca2+ transporting ATPase, plasma membrane [EC:3.6.3.8;]	map04024	cAMP signaling pathway	http://www.kegg.jp/kegg-bin/show_pathway?map04024+K05850
G4YUB2	K05850	ATP2B	Ca2+ transporting ATPase, plasma membrane [EC:3.6.3.8;]	map04261	Adrenergic signaling in cardiomyocytes	http://www.kegg.jp/kegg-bin/show_pathway?map04261+K05850
G4YUB2	K05850	ATP2B	Ca2+ transporting ATPase, plasma membrane [EC:3.6.3.8;]	map04970	Salivary secretion	http://www.kegg.jp/kegg-bin/show_pathway?map04970+K05850
G4YUB2	K05850	ATP2B	Ca2+ transporting ATPase, plasma membrane [EC:3.6.3.8;]	map04972	Pancreatic secretion	http://www.kegg.jp/kegg-bin/show_pathway?map04972+K05850
A0A0W8D475	K01535	PMA1, PMA2	H+-transporting ATPase [EC:3.6.3.6;]	map00190	Oxidative phosphorylation	http://www.kegg.jp/kegg-bin/show_pathway?map00190+K01535
A0A080Z6T8
D0NXZ9
W2HE20
A0A0W8DHV5
D0P2P4
H3HD79	K01835	pgm	phosphoglucomutase [EC:5.4.2.2;]	map00010	Glycolysis / Gluconeogenesis	http://www.kegg.jp/kegg-bin/show_pathway?map00010+K01835
H3HD79	K01835	pgm	phosphoglucomutase [EC:5.4.2.2;]	map00030	Pentose phosphate pathway	http://www.kegg.jp/kegg-bin/show_pathway?map00030+K01835
H3HD79	K01835	pgm	phosphoglucomutase [EC:5.4.2.2;]	map00052	Galactose metabolism	http://www.kegg.jp/kegg-bin/show_pathway?map00052+K01835
H3HD79	K01835	pgm	phosphoglucomutase [EC:5.4.2.2;]	map00230	Purine metabolism	http://www.kegg.jp/kegg-bin/show_pathway?map00230+K01835
H3HD79	K01835	pgm	phosphoglucomutase [EC:5.4.2.2;]	map00500	Starch and sucrose metabolism	http://www.kegg.jp/kegg-bin/show_pathway?map00500+K01835
H3HD79	K01835	pgm	phosphoglucomutase [EC:5.4.2.2;]	map00520	Amino sugar and nucleotide sugar metabolism	http://www.kegg.jp/kegg-bin/show_pathway?map00520+K01835
H3HD79	K01835	pgm	phosphoglucomutase [EC:5.4.2.2;]	map00521	Streptomycin biosynthesis	http://www.kegg.jp/kegg-bin/show_pathway?map00521+K01835
D0NFR4	K17759	AIBP, nnrE	NAD(P)H-hydrate epimerase [EC:5.1.99.6;]
G4YWJ3
G4Z0E8
A0A0W8DSN9
A0A0W8DKF8	K12385	NPC1	Niemann-Pick C1 protein	map04142	Lysosome	http://www.kegg.jp/kegg-bin/show_pathway?map04142+K12385
W2MYF9
D0N969
A0A080ZBH7
G4ZG43
W2MCK3
H3GVZ2
D0N114	K11824	AP2A	AP-2 complex subunit alpha	map04144	Endocytosis	http://www.kegg.jp/kegg-bin/show_pathway?map04144+K11824
D0N114	K11824	AP2A	AP-2 complex subunit alpha	map04721	Synaptic vesicle cycle	http://www.kegg.jp/kegg-bin/show_pathway?map04721+K11824
D0N114	K11824	AP2A	AP-2 complex subunit alpha	map04961	Endocrine and other factor-regulated calcium reabsorption	http://www.kegg.jp/kegg-bin/show_pathway?map04961+K11824
D0N114	K11824	AP2A	AP-2 complex subunit alpha	map05016	Huntington's disease	http://www.kegg.jp/kegg-bin/show_pathway?map05016+K11824
V9EMF7	K16329	psuG	pseudouridylate synthase [EC:4.2.1.70;]	map00240	Pyrimidine metabolism	http://www.kegg.jp/kegg-bin/show_pathway?map00240+K16329
G4YFL5
A0A081AUS4
G4YZ19	K02152	ATPeV1G, ATP6G	V-type H+-transporting ATPase subunit G	map00190	Oxidative phosphorylation	http://www.kegg.jp/kegg-bin/show_pathway?map00190+K02152
G4YZ19	K02152	ATPeV1G, ATP6G	V-type H+-transporting ATPase subunit G	map04145	Phagosome	http://www.kegg.jp/kegg-bin/show_pathway?map04145+K02152
G4YZ19	K02152	ATPeV1G, ATP6G	V-type H+-transporting ATPase subunit G	map04150	mTOR signaling pathway	http://www.kegg.jp/kegg-bin/show_pathway?map04150+K02152
G4YZ19	K02152	ATPeV1G, ATP6G	V-type H+-transporting ATPase subunit G	map04721	Synaptic vesicle cycle	http://www.kegg.jp/kegg-bin/show_pathway?map04721+K02152
G4YZ19	K02152	ATPeV1G, ATP6G	V-type H+-transporting ATPase subunit G	map04966	Collecting duct acid secretion	http://www.kegg.jp/kegg-bin/show_pathway?map04966+K02152
G4YZ19	K02152	ATPeV1G, ATP6G	V-type H+-transporting ATPase subunit G	map05110	Vibrio cholerae infection	http://www.kegg.jp/kegg-bin/show_pathway?map05110+K02152
G4YZ19	K02152	ATPeV1G, ATP6G	V-type H+-transporting ATPase subunit G	map05120	Epithelial cell signaling in Helicobacter pylori infection	http://www.kegg.jp/kegg-bin/show_pathway?map05120+K02152
G4YZ19	K02152	ATPeV1G, ATP6G	V-type H+-transporting ATPase subunit G	map05323	Rheumatoid arthritis	http://www.kegg.jp/kegg-bin/show_pathway?map05323+K02152
H3GA63	K01805	xylA	xylose isomerase [EC:5.3.1.5;]	map00040	Pentose and glucuronate interconversions	http://www.kegg.jp/kegg-bin/show_pathway?map00040+K01805
H3GA63	K01805	xylA	xylose isomerase [EC:5.3.1.5;]	map00051	Fructose and mannose metabolism	http://www.kegg.jp/kegg-bin/show_pathway?map00051+K01805
A0A0W8CZV7
D0NGD1	K13093	HTATSF1	HIV Tat-specific factor 1
W2HV65	K03517	nadA	quinolinate synthase [EC:2.5.1.72;]	map00760	Nicotinate and nicotinamide metabolism	http://www.kegg.jp/kegg-bin/show_pathway?map00760+K03517
H3GIP9	K00939	adk, AK	adenylate kinase [EC:2.7.4.3;]	map00230	Purine metabolism	http://www.kegg.jp/kegg-bin/show_pathway?map00230+K00939
H3GIP9	K00939	adk, AK	adenylate kinase [EC:2.7.4.3;]	map00730	Thiamine metabolism	http://www.kegg.jp/kegg-bin/show_pathway?map00730+K00939
D0MT54
A0A081A7X8
D0NK27
A0A080ZSN7
A0A0W8CS50
G4YMH3
A7XJD8
G4Z8W4
V9E4L2	K13830	ARO1	pentafunctional AROM polypeptide [EC:4.2.3.4;4.2.1.10;1.1.1.25;2.7.1.71;2.5.1.19;]	map00400	Phenylalanine, tyrosine and tryptophan biosynthesis	http://www.kegg.jp/kegg-bin/show_pathway?map00400+K13830
V9E4L2	K13830	ARO1	pentafunctional AROM polypeptide [EC:4.2.3.4;4.2.1.10;1.1.1.25;2.7.1.71;2.5.1.19;]	map01230	Biosynthesis of amino acids	http://www.kegg.jp/kegg-bin/show_pathway?map01230+K13830
A0A0W8DRF1
D0NYS3	K15637	PGAM5	serine/threonine-protein phosphatase PGAM5 [EC:3.1.3.16;]	map04137	Mitophagy - animal	http://www.kegg.jp/kegg-bin/show_pathway?map04137+K15637
D0NYS3	K15637	PGAM5	serine/threonine-protein phosphatase PGAM5 [EC:3.1.3.16;]	map04668	TNF signaling pathway	http://www.kegg.jp/kegg-bin/show_pathway?map04668+K15637
D0N8F9	K14802	DRS2, ATP8A	phospholipid-transporting ATPase [EC:3.6.3.1;]
A0A0W8DQQ1
A0A081ASX2
G4YRN9
H3GKZ2	K01881	PARS, proS	prolyl-tRNA synthetase [EC:6.1.1.15;]	map00970	Aminoacyl-tRNA biosynthesis	http://www.kegg.jp/kegg-bin/show_pathway?map00970+K01881
W2GUP9
W2HF34	K07198	PRKAA, AMPK	5'-AMP-activated protein kinase, catalytic alpha subunit [EC:2.7.11.11;]	map04068	FoxO signaling pathway	http://www.kegg.jp/kegg-bin/show_pathway?map04068+K07198
W2HF34	K07198	PRKAA, AMPK	5'-AMP-activated protein kinase, catalytic alpha subunit [EC:2.7.11.11;]	map04140	Autophagy - animal	http://www.kegg.jp/kegg-bin/show_pathway?map04140+K07198
W2HF34	K07198	PRKAA, AMPK	5'-AMP-activated protein kinase, catalytic alpha subunit [EC:2.7.11.11;]	map04150	mTOR signaling pathway	http://www.kegg.jp/kegg-bin/show_pathway?map04150+K07198
W2HF34	K07198	PRKAA, AMPK	5'-AMP-activated protein kinase, catalytic alpha subunit [EC:2.7.11.11;]	map04151	PI3K-Akt signaling pathway	http://www.kegg.jp/kegg-bin/show_pathway?map04151+K07198
W2HF34	K07198	PRKAA, AMPK	5'-AMP-activated protein kinase, catalytic alpha subunit [EC:2.7.11.11;]	map04152	AMPK signaling pathway	http://www.kegg.jp/kegg-bin/show_pathway?map04152+K07198
W2HF34	K07198	PRKAA, AMPK	5'-AMP-activated protein kinase, catalytic alpha subunit [EC:2.7.11.11;]	map04211	Longevity regulating pathway	http://www.kegg.jp/kegg-bin/show_pathway?map04211+K07198
W2HF34	K07198	PRKAA, AMPK	5'-AMP-activated protein kinase, catalytic alpha subunit [EC:2.7.11.11;]	map04213	Longevity regulating pathway - multiple species	http://www.kegg.jp/kegg-bin/show_pathway?map04213+K07198
W2HF34	K07198	PRKAA, AMPK	5'-AMP-activated protein kinase, catalytic alpha subunit [EC:2.7.11.11;]	map04371	Apelin signaling pathway	http://www.kegg.jp/kegg-bin/show_pathway?map04371+K07198
W2HF34	K07198	PRKAA, AMPK	5'-AMP-activated protein kinase, catalytic alpha subunit [EC:2.7.11.11;]	map04530	Tight junction	http://www.kegg.jp/kegg-bin/show_pathway?map04530+K07198
W2HF34	K07198	PRKAA, AMPK	5'-AMP-activated protein kinase, catalytic alpha subunit [EC:2.7.11.11;]	map04710	Circadian rhythm	http://www.kegg.jp/kegg-bin/show_pathway?map04710+K07198
W2HF34	K07198	PRKAA, AMPK	5'-AMP-activated protein kinase, catalytic alpha subunit [EC:2.7.11.11;]	map04910	Insulin signaling pathway	http://www.kegg.jp/kegg-bin/show_pathway?map04910+K07198
W2HF34	K07198	PRKAA, AMPK	5'-AMP-activated protein kinase, catalytic alpha subunit [EC:2.7.11.11;]	map04920	Adipocytokine signaling pathway	http://www.kegg.jp/kegg-bin/show_pathway?map04920+K07198
W2HF34	K07198	PRKAA, AMPK	5'-AMP-activated protein kinase, catalytic alpha subunit [EC:2.7.11.11;]	map04921	Oxytocin signaling pathway	http://www.kegg.jp/kegg-bin/show_pathway?map04921+K07198
W2HF34	K07198	PRKAA, AMPK	5'-AMP-activated protein kinase, catalytic alpha subunit [EC:2.7.11.11;]	map04922	Glucagon signaling pathway	http://www.kegg.jp/kegg-bin/show_pathway?map04922+K07198
W2HF34	K07198	PRKAA, AMPK	5'-AMP-activated protein kinase, catalytic alpha subunit [EC:2.7.11.11;]	map04931	Insulin resistance	http://www.kegg.jp/kegg-bin/show_pathway?map04931+K07198
W2HF34	K07198	PRKAA, AMPK	5'-AMP-activated protein kinase, catalytic alpha subunit [EC:2.7.11.11;]	map04932	Non-alcoholic fatty liver disease (NAFLD)	http://www.kegg.jp/kegg-bin/show_pathway?map04932+K07198
W2HF34	K07198	PRKAA, AMPK	5'-AMP-activated protein kinase, catalytic alpha subunit [EC:2.7.11.11;]	map05410	Hypertrophic cardiomyopathy (HCM)	http://www.kegg.jp/kegg-bin/show_pathway?map05410+K07198
W2HF34	K07198	PRKAA, AMPK	5'-AMP-activated protein kinase, catalytic alpha subunit [EC:2.7.11.11;]	map05418	Fluid shear stress and atherosclerosis	http://www.kegg.jp/kegg-bin/show_pathway?map05418+K07198
G4YXE4
A0A0W8D719	K19949	OTOF	otoferlin
G4YJ29
G4YYT8	K01074	PPT	palmitoyl-protein thioesterase [EC:3.1.2.22;]	map00062	Fatty acid elongation	http://www.kegg.jp/kegg-bin/show_pathway?map00062+K01074
G4YYT8	K01074	PPT	palmitoyl-protein thioesterase [EC:3.1.2.22;]	map01212	Fatty acid metabolism	http://www.kegg.jp/kegg-bin/show_pathway?map01212+K01074
G4YYT8	K01074	PPT	palmitoyl-protein thioesterase [EC:3.1.2.22;]	map04142	Lysosome	http://www.kegg.jp/kegg-bin/show_pathway?map04142+K01074
G5AEA3
H3H4A6	K02146	ATPeV0D, ATP6D	V-type H+-transporting ATPase subunit d	map00190	Oxidative phosphorylation	http://www.kegg.jp/kegg-bin/show_pathway?map00190+K02146
H3H4A6	K02146	ATPeV0D, ATP6D	V-type H+-transporting ATPase subunit d	map04142	Lysosome	http://www.kegg.jp/kegg-bin/show_pathway?map04142+K02146
H3H4A6	K02146	ATPeV0D, ATP6D	V-type H+-transporting ATPase subunit d	map04145	Phagosome	http://www.kegg.jp/kegg-bin/show_pathway?map04145+K02146
H3H4A6	K02146	ATPeV0D, ATP6D	V-type H+-transporting ATPase subunit d	map04721	Synaptic vesicle cycle	http://www.kegg.jp/kegg-bin/show_pathway?map04721+K02146
H3H4A6	K02146	ATPeV0D, ATP6D	V-type H+-transporting ATPase subunit d	map04966	Collecting duct acid secretion	http://www.kegg.jp/kegg-bin/show_pathway?map04966+K02146
H3H4A6	K02146	ATPeV0D, ATP6D	V-type H+-transporting ATPase subunit d	map05110	Vibrio cholerae infection	http://www.kegg.jp/kegg-bin/show_pathway?map05110+K02146
H3H4A6	K02146	ATPeV0D, ATP6D	V-type H+-transporting ATPase subunit d	map05120	Epithelial cell signaling in Helicobacter pylori infection	http://www.kegg.jp/kegg-bin/show_pathway?map05120+K02146
H3H4A6	K02146	ATPeV0D, ATP6D	V-type H+-transporting ATPase subunit d	map05152	Tuberculosis	http://www.kegg.jp/kegg-bin/show_pathway?map05152+K02146
H3H4A6	K02146	ATPeV0D, ATP6D	V-type H+-transporting ATPase subunit d	map05203	Viral carcinogenesis	http://www.kegg.jp/kegg-bin/show_pathway?map05203+K02146
H3H4A6	K02146	ATPeV0D, ATP6D	V-type H+-transporting ATPase subunit d	map05323	Rheumatoid arthritis	http://www.kegg.jp/kegg-bin/show_pathway?map05323+K02146
D0P0K7	K19680	TRAF3IP1, IFT54	TRAF3-interacting protein 1
D0P1T4
W2NLB0
D0NI70	K02738	PSMB6	20S proteasome subunit beta 1 [EC:3.4.25.1;]	map03050	Proteasome	http://www.kegg.jp/kegg-bin/show_pathway?map03050+K02738
G4ZRL7	K13091	RBM39, RNPC2	RNA-binding protein 39
G4ZXM3	K10133	TP53I3	tumor protein p53-inducible protein 3 [EC:1.-.-.-]	map04115	p53 signaling pathway	http://www.kegg.jp/kegg-bin/show_pathway?map04115+K10133
H3G5E2
H3G966	K04079	HSP90A, htpG	molecular chaperone HtpG	map04141	Protein processing in endoplasmic reticulum	http://www.kegg.jp/kegg-bin/show_pathway?map04141+K04079
H3G966	K04079	HSP90A, htpG	molecular chaperone HtpG	map04151	PI3K-Akt signaling pathway	http://www.kegg.jp/kegg-bin/show_pathway?map04151+K04079
H3G966	K04079	HSP90A, htpG	molecular chaperone HtpG	map04612	Antigen processing and presentation	http://www.kegg.jp/kegg-bin/show_pathway?map04612+K04079
H3G966	K04079	HSP90A, htpG	molecular chaperone HtpG	map04621	NOD-like receptor signaling pathway	http://www.kegg.jp/kegg-bin/show_pathway?map04621+K04079
H3G966	K04079	HSP90A, htpG	molecular chaperone HtpG	map04626	Plant-pathogen interaction	http://www.kegg.jp/kegg-bin/show_pathway?map04626+K04079
H3G966	K04079	HSP90A, htpG	molecular chaperone HtpG	map04657	IL-17 signaling pathway	http://www.kegg.jp/kegg-bin/show_pathway?map04657+K04079
H3G966	K04079	HSP90A, htpG	molecular chaperone HtpG	map04659	Th17 cell differentiation	http://www.kegg.jp/kegg-bin/show_pathway?map04659+K04079
H3G966	K04079	HSP90A, htpG	molecular chaperone HtpG	map04914	Progesterone-mediated oocyte maturation	http://www.kegg.jp/kegg-bin/show_pathway?map04914+K04079
H3G966	K04079	HSP90A, htpG	molecular chaperone HtpG	map04915	Estrogen signaling pathway	http://www.kegg.jp/kegg-bin/show_pathway?map04915+K04079
H3G966	K04079	HSP90A, htpG	molecular chaperone HtpG	map05200	Pathways in cancer	http://www.kegg.jp/kegg-bin/show_pathway?map05200+K04079
H3G966	K04079	HSP90A, htpG	molecular chaperone HtpG	map05215	Prostate cancer	http://www.kegg.jp/kegg-bin/show_pathway?map05215+K04079
H3G966	K04079	HSP90A, htpG	molecular chaperone HtpG	map05418	Fluid shear stress and atherosclerosis	http://www.kegg.jp/kegg-bin/show_pathway?map05418+K04079
G4YY18
H3HE38
D0N5G7	K07515	HADHA	enoyl-CoA hydratase / long-chain 3-hydroxyacyl-CoA dehydrogenase [EC:4.2.1.17;1.1.1.211;]	map00062	Fatty acid elongation	http://www.kegg.jp/kegg-bin/show_pathway?map00062+K07515
D0N5G7	K07515	HADHA	enoyl-CoA hydratase / long-chain 3-hydroxyacyl-CoA dehydrogenase [EC:4.2.1.17;1.1.1.211;]	map00071	Fatty acid degradation	http://www.kegg.jp/kegg-bin/show_pathway?map00071+K07515
D0N5G7	K07515	HADHA	enoyl-CoA hydratase / long-chain 3-hydroxyacyl-CoA dehydrogenase [EC:4.2.1.17;1.1.1.211;]	map00280	Valine, leucine and isoleucine degradation	http://www.kegg.jp/kegg-bin/show_pathway?map00280+K07515
D0N5G7	K07515	HADHA	enoyl-CoA hydratase / long-chain 3-hydroxyacyl-CoA dehydrogenase [EC:4.2.1.17;1.1.1.211;]	map00310	Lysine degradation	http://www.kegg.jp/kegg-bin/show_pathway?map00310+K07515
D0N5G7	K07515	HADHA	enoyl-CoA hydratase / long-chain 3-hydroxyacyl-CoA dehydrogenase [EC:4.2.1.17;1.1.1.211;]	map00380	Tryptophan metabolism	http://www.kegg.jp/kegg-bin/show_pathway?map00380+K07515
D0N5G7	K07515	HADHA	enoyl-CoA hydratase / long-chain 3-hydroxyacyl-CoA dehydrogenase [EC:4.2.1.17;1.1.1.211;]	map00410	beta-Alanine metabolism	http://www.kegg.jp/kegg-bin/show_pathway?map00410+K07515
D0N5G7	K07515	HADHA	enoyl-CoA hydratase / long-chain 3-hydroxyacyl-CoA dehydrogenase [EC:4.2.1.17;1.1.1.211;]	map00627	Aminobenzoate degradation	http://www.kegg.jp/kegg-bin/show_pathway?map00627+K07515
D0N5G7	K07515	HADHA	enoyl-CoA hydratase / long-chain 3-hydroxyacyl-CoA dehydrogenase [EC:4.2.1.17;1.1.1.211;]	map00640	Propanoate metabolism	http://www.kegg.jp/kegg-bin/show_pathway?map00640+K07515
D0N5G7	K07515	HADHA	enoyl-CoA hydratase / long-chain 3-hydroxyacyl-CoA dehydrogenase [EC:4.2.1.17;1.1.1.211;]	map00650	Butanoate metabolism	http://www.kegg.jp/kegg-bin/show_pathway?map00650+K07515
D0N5G7	K07515	HADHA	enoyl-CoA hydratase / long-chain 3-hydroxyacyl-CoA dehydrogenase [EC:4.2.1.17;1.1.1.211;]	map00930	Caprolactam degradation	http://www.kegg.jp/kegg-bin/show_pathway?map00930+K07515
D0N5G7	K07515	HADHA	enoyl-CoA hydratase / long-chain 3-hydroxyacyl-CoA dehydrogenase [EC:4.2.1.17;1.1.1.211;]	map01040	Biosynthesis of unsaturated fatty acids	http://www.kegg.jp/kegg-bin/show_pathway?map01040+K07515
D0N5G7	K07515	HADHA	enoyl-CoA hydratase / long-chain 3-hydroxyacyl-CoA dehydrogenase [EC:4.2.1.17;1.1.1.211;]	map01200	Carbon metabolism	http://www.kegg.jp/kegg-bin/show_pathway?map01200+K07515
D0N5G7	K07515	HADHA	enoyl-CoA hydratase / long-chain 3-hydroxyacyl-CoA dehydrogenase [EC:4.2.1.17;1.1.1.211;]	map01212	Fatty acid metabolism	http://www.kegg.jp/kegg-bin/show_pathway?map01212+K07515
W2PC82
D0NZS4	K08766	CPT2	carnitine O-palmitoyltransferase 2 [EC:2.3.1.21;]	map00071	Fatty acid degradation	http://www.kegg.jp/kegg-bin/show_pathway?map00071+K08766
D0NZS4	K08766	CPT2	carnitine O-palmitoyltransferase 2 [EC:2.3.1.21;]	map01212	Fatty acid metabolism	http://www.kegg.jp/kegg-bin/show_pathway?map01212+K08766
D0NZS4	K08766	CPT2	carnitine O-palmitoyltransferase 2 [EC:2.3.1.21;]	map03320	PPAR signaling pathway	http://www.kegg.jp/kegg-bin/show_pathway?map03320+K08766
G4Z7L2	K01847	MUT	methylmalonyl-CoA mutase [EC:5.4.99.2;]	map00280	Valine, leucine and isoleucine degradation	http://www.kegg.jp/kegg-bin/show_pathway?map00280+K01847
G4Z7L2	K01847	MUT	methylmalonyl-CoA mutase [EC:5.4.99.2;]	map00630	Glyoxylate and dicarboxylate metabolism	http://www.kegg.jp/kegg-bin/show_pathway?map00630+K01847
G4Z7L2	K01847	MUT	methylmalonyl-CoA mutase [EC:5.4.99.2;]	map00640	Propanoate metabolism	http://www.kegg.jp/kegg-bin/show_pathway?map00640+K01847
G4Z7L2	K01847	MUT	methylmalonyl-CoA mutase [EC:5.4.99.2;]	map00720	Carbon fixation pathways in prokaryotes	http://www.kegg.jp/kegg-bin/show_pathway?map00720+K01847
G4Z7L2	K01847	MUT	methylmalonyl-CoA mutase [EC:5.4.99.2;]	map01200	Carbon metabolism	http://www.kegg.jp/kegg-bin/show_pathway?map01200+K01847
H3H1D7
A0A0W8DSY3
H3GIW4	K17890	ATG16L1	autophagy-related protein 16-1	map04136	Autophagy - other	http://www.kegg.jp/kegg-bin/show_pathway?map04136+K17890
H3GIW4	K17890	ATG16L1	autophagy-related protein 16-1	map04138	Autophagy - yeast	http://www.kegg.jp/kegg-bin/show_pathway?map04138+K17890
H3GIW4	K17890	ATG16L1	autophagy-related protein 16-1	map04140	Autophagy - animal	http://www.kegg.jp/kegg-bin/show_pathway?map04140+K17890
H3GIW4	K17890	ATG16L1	autophagy-related protein 16-1	map04621	NOD-like receptor signaling pathway	http://www.kegg.jp/kegg-bin/show_pathway?map04621+K17890
H3GS62
A0A0W8D3X9
A0A0W8C9D8	K12385	NPC1	Niemann-Pick C1 protein	map04142	Lysosome	http://www.kegg.jp/kegg-bin/show_pathway?map04142+K12385
H3GIG8	K20184	VPS41	vacuolar protein sorting-associated protein 41	map04138	Autophagy - yeast	http://www.kegg.jp/kegg-bin/show_pathway?map04138+K20184
D0MZR7	K15296	NAPA, SNAPA, SEC17	alpha-soluble NSF attachment protein	map04138	Autophagy - yeast	http://www.kegg.jp/kegg-bin/show_pathway?map04138+K15296
D0MZR7	K15296	NAPA, SNAPA, SEC17	alpha-soluble NSF attachment protein	map04721	Synaptic vesicle cycle	http://www.kegg.jp/kegg-bin/show_pathway?map04721+K15296
G4ZEY9
H3GP70	K13024	PPIP5K, VIP	inositol-hexakisphosphate/diphosphoinositol-pentakisphosphate 1-kinase [EC:2.7.4.24;]	map04070	Phosphatidylinositol signaling system	http://www.kegg.jp/kegg-bin/show_pathway?map04070+K13024
A0A081AFV2
A0A0W8DTC2	K07178	RIOK1	RIO kinase 1 [EC:2.7.11.1;]	map03008	Ribosome biogenesis in eukaryotes	http://www.kegg.jp/kegg-bin/show_pathway?map03008+K07178
G4ZI83	K01462	PDF, def	peptide deformylase [EC:3.5.1.88;]
W2JIQ1
G4Z589	K07511	ECHS1	enoyl-CoA hydratase [EC:4.2.1.17;]	map00062	Fatty acid elongation	http://www.kegg.jp/kegg-bin/show_pathway?map00062+K07511
G4Z589	K07511	ECHS1	enoyl-CoA hydratase [EC:4.2.1.17;]	map00071	Fatty acid degradation	http://www.kegg.jp/kegg-bin/show_pathway?map00071+K07511
G4Z589	K07511	ECHS1	enoyl-CoA hydratase [EC:4.2.1.17;]	map00280	Valine, leucine and isoleucine degradation	http://www.kegg.jp/kegg-bin/show_pathway?map00280+K07511
G4Z589	K07511	ECHS1	enoyl-CoA hydratase [EC:4.2.1.17;]	map00310	Lysine degradation	http://www.kegg.jp/kegg-bin/show_pathway?map00310+K07511
G4Z589	K07511	ECHS1	enoyl-CoA hydratase [EC:4.2.1.17;]	map00380	Tryptophan metabolism	http://www.kegg.jp/kegg-bin/show_pathway?map00380+K07511
G4Z589	K07511	ECHS1	enoyl-CoA hydratase [EC:4.2.1.17;]	map00410	beta-Alanine metabolism	http://www.kegg.jp/kegg-bin/show_pathway?map00410+K07511
G4Z589	K07511	ECHS1	enoyl-CoA hydratase [EC:4.2.1.17;]	map00627	Aminobenzoate degradation	http://www.kegg.jp/kegg-bin/show_pathway?map00627+K07511
G4Z589	K07511	ECHS1	enoyl-CoA hydratase [EC:4.2.1.17;]	map00640	Propanoate metabolism	http://www.kegg.jp/kegg-bin/show_pathway?map00640+K07511
G4Z589	K07511	ECHS1	enoyl-CoA hydratase [EC:4.2.1.17;]	map00650	Butanoate metabolism	http://www.kegg.jp/kegg-bin/show_pathway?map00650+K07511
G4Z589	K07511	ECHS1	enoyl-CoA hydratase [EC:4.2.1.17;]	map00930	Caprolactam degradation	http://www.kegg.jp/kegg-bin/show_pathway?map00930+K07511
G4Z589	K07511	ECHS1	enoyl-CoA hydratase [EC:4.2.1.17;]	map01200	Carbon metabolism	http://www.kegg.jp/kegg-bin/show_pathway?map01200+K07511
G4Z589	K07511	ECHS1	enoyl-CoA hydratase [EC:4.2.1.17;]	map01212	Fatty acid metabolism	http://www.kegg.jp/kegg-bin/show_pathway?map01212+K07511
G4ZN62	K15424	PPP4R1	serine/threonine-protein phosphatase 4 regulatory subunit 1
A0A0W8BK50
D0MYP0
D0MS08
A0A0W8C4N9
W2HE96
H3GAX7	K01965	PCCA, pccA	propionyl-CoA carboxylase alpha chain [EC:6.4.1.3;]	map00280	Valine, leucine and isoleucine degradation	http://www.kegg.jp/kegg-bin/show_pathway?map00280+K01965
H3GAX7	K01965	PCCA, pccA	propionyl-CoA carboxylase alpha chain [EC:6.4.1.3;]	map00630	Glyoxylate and dicarboxylate metabolism	http://www.kegg.jp/kegg-bin/show_pathway?map00630+K01965
H3GAX7	K01965	PCCA, pccA	propionyl-CoA carboxylase alpha chain [EC:6.4.1.3;]	map00640	Propanoate metabolism	http://www.kegg.jp/kegg-bin/show_pathway?map00640+K01965
H3GAX7	K01965	PCCA, pccA	propionyl-CoA carboxylase alpha chain [EC:6.4.1.3;]	map01200	Carbon metabolism	http://www.kegg.jp/kegg-bin/show_pathway?map01200+K01965
A0A0W8D7T5
D0P1W1	K02955	RP-S14e, RPS14	small subunit ribosomal protein S14e	map03010	Ribosome	http://www.kegg.jp/kegg-bin/show_pathway?map03010+K02955
H3G8X2	K06942	ychF	ribosome-binding ATPase
G5ABJ2
G5A628
D0NXN9
D0NIU2	K10589	UBE3C	ubiquitin-protein ligase E3 C [EC:2.3.2.26;]	map04120	Ubiquitin mediated proteolysis	http://www.kegg.jp/kegg-bin/show_pathway?map04120+K10589
H3H057	K12385	NPC1	Niemann-Pick C1 protein	map04142	Lysosome	http://www.kegg.jp/kegg-bin/show_pathway?map04142+K12385
G4YPN6
A0A0W8BVH2
D0N752	K12829	SF3B2, SAP145, CUS1	splicing factor 3B subunit 2	map03040	Spliceosome	http://www.kegg.jp/kegg-bin/show_pathway?map03040+K12829
D0MQG3	K09458	fabF	3-oxoacyl-[acyl-carrier-protein] synthase II [EC:2.3.1.179;]	map00061	Fatty acid biosynthesis	http://www.kegg.jp/kegg-bin/show_pathway?map00061+K09458
D0MQG3	K09458	fabF	3-oxoacyl-[acyl-carrier-protein] synthase II [EC:2.3.1.179;]	map00780	Biotin metabolism	http://www.kegg.jp/kegg-bin/show_pathway?map00780+K09458
D0MQG3	K09458	fabF	3-oxoacyl-[acyl-carrier-protein] synthase II [EC:2.3.1.179;]	map01212	Fatty acid metabolism	http://www.kegg.jp/kegg-bin/show_pathway?map01212+K09458
A0A0W8DGB4
D0MR07	K17609	NXN	nucleoredoxin [EC:1.8.1.8;]
H3HCZ5	K00981	E2.7.7.41, CDS1, CDS2, cdsA	phosphatidate cytidylyltransferase [EC:2.7.7.41;]	map00564	Glycerophospholipid metabolism	http://www.kegg.jp/kegg-bin/show_pathway?map00564+K00981
H3HCZ5	K00981	E2.7.7.41, CDS1, CDS2, cdsA	phosphatidate cytidylyltransferase [EC:2.7.7.41;]	map04070	Phosphatidylinositol signaling system	http://www.kegg.jp/kegg-bin/show_pathway?map04070+K00981
A0A080ZKT5	K01968	E6.4.1.4A	3-methylcrotonyl-CoA carboxylase alpha subunit [EC:6.4.1.4;]	map00280	Valine, leucine and isoleucine degradation	http://www.kegg.jp/kegg-bin/show_pathway?map00280+K01968
H3HCJ6
D0NR26	K00382	DLD, lpd, pdhD	dihydrolipoamide dehydrogenase [EC:1.8.1.4;]	map00010	Glycolysis / Gluconeogenesis	http://www.kegg.jp/kegg-bin/show_pathway?map00010+K00382
D0NR26	K00382	DLD, lpd, pdhD	dihydrolipoamide dehydrogenase [EC:1.8.1.4;]	map00020	Citrate cycle (TCA cycle)	http://www.kegg.jp/kegg-bin/show_pathway?map00020+K00382
D0NR26	K00382	DLD, lpd, pdhD	dihydrolipoamide dehydrogenase [EC:1.8.1.4;]	map00260	Glycine, serine and threonine metabolism	http://www.kegg.jp/kegg-bin/show_pathway?map00260+K00382
D0NR26	K00382	DLD, lpd, pdhD	dihydrolipoamide dehydrogenase [EC:1.8.1.4;]	map00280	Valine, leucine and isoleucine degradation	http://www.kegg.jp/kegg-bin/show_pathway?map00280+K00382
D0NR26	K00382	DLD, lpd, pdhD	dihydrolipoamide dehydrogenase [EC:1.8.1.4;]	map00620	Pyruvate metabolism	http://www.kegg.jp/kegg-bin/show_pathway?map00620+K00382
D0NR26	K00382	DLD, lpd, pdhD	dihydrolipoamide dehydrogenase [EC:1.8.1.4;]	map00630	Glyoxylate and dicarboxylate metabolism	http://www.kegg.jp/kegg-bin/show_pathway?map00630+K00382
D0NR26	K00382	DLD, lpd, pdhD	dihydrolipoamide dehydrogenase [EC:1.8.1.4;]	map00640	Propanoate metabolism	http://www.kegg.jp/kegg-bin/show_pathway?map00640+K00382
D0NR26	K00382	DLD, lpd, pdhD	dihydrolipoamide dehydrogenase [EC:1.8.1.4;]	map01200	Carbon metabolism	http://www.kegg.jp/kegg-bin/show_pathway?map01200+K00382
H3GH83	K03235	EF3, TEF3	elongation factor 3
A0A0W8CSZ0
G5A1F5	K01900	LSC2	succinyl-CoA synthetase beta subunit [EC:6.2.1.4;6.2.1.5;]	map00020	Citrate cycle (TCA cycle)	http://www.kegg.jp/kegg-bin/show_pathway?map00020+K01900
G5A1F5	K01900	LSC2	succinyl-CoA synthetase beta subunit [EC:6.2.1.4;6.2.1.5;]	map00640	Propanoate metabolism	http://www.kegg.jp/kegg-bin/show_pathway?map00640+K01900
G5A1F5	K01900	LSC2	succinyl-CoA synthetase beta subunit [EC:6.2.1.4;6.2.1.5;]	map01200	Carbon metabolism	http://www.kegg.jp/kegg-bin/show_pathway?map01200+K01900
H3HAQ3	K14776	DDX10, DBP4	ATP-dependent RNA helicase DDX10/DBP4 [EC:3.6.4.13;]
A0A0W8AY68	K01638	aceB, glcB	malate synthase [EC:2.3.3.9;]	map00620	Pyruvate metabolism	http://www.kegg.jp/kegg-bin/show_pathway?map00620+K01638
A0A0W8AY68	K01638	aceB, glcB	malate synthase [EC:2.3.3.9;]	map00630	Glyoxylate and dicarboxylate metabolism	http://www.kegg.jp/kegg-bin/show_pathway?map00630+K01638
A0A0W8AY68	K01638	aceB, glcB	malate synthase [EC:2.3.3.9;]	map01200	Carbon metabolism	http://www.kegg.jp/kegg-bin/show_pathway?map01200+K01638
A0A0W8BV17
V9ERS5
G4YUN9
W2LXT4
H3GD17	K00820	glmS, GFPT	glucosamine--fructose-6-phosphate aminotransferase (isomerizing) [EC:2.6.1.16;]	map00250	Alanine, aspartate and glutamate metabolism	http://www.kegg.jp/kegg-bin/show_pathway?map00250+K00820
H3GD17	K00820	glmS, GFPT	glucosamine--fructose-6-phosphate aminotransferase (isomerizing) [EC:2.6.1.16;]	map00520	Amino sugar and nucleotide sugar metabolism	http://www.kegg.jp/kegg-bin/show_pathway?map00520+K00820
H3GD17	K00820	glmS, GFPT	glucosamine--fructose-6-phosphate aminotransferase (isomerizing) [EC:2.6.1.16;]	map04931	Insulin resistance	http://www.kegg.jp/kegg-bin/show_pathway?map04931+K00820
D0N1Y4
D0N897	K00266	gltD	glutamate synthase (NADPH/NADH) small chain [EC:1.4.1.13;1.4.1.14;]	map00250	Alanine, aspartate and glutamate metabolism	http://www.kegg.jp/kegg-bin/show_pathway?map00250+K00266
D0N897	K00266	gltD	glutamate synthase (NADPH/NADH) small chain [EC:1.4.1.13;1.4.1.14;]	map00910	Nitrogen metabolism	http://www.kegg.jp/kegg-bin/show_pathway?map00910+K00266
D0N897	K00266	gltD	glutamate synthase (NADPH/NADH) small chain [EC:1.4.1.13;1.4.1.14;]	map01230	Biosynthesis of amino acids	http://www.kegg.jp/kegg-bin/show_pathway?map01230+K00266
W2I9Z4
A0A0W8DAM1	K00505	TYR	tyrosinase [EC:1.14.18.1;]	map00350	Tyrosine metabolism	http://www.kegg.jp/kegg-bin/show_pathway?map00350+K00505
A0A0W8DAM1	K00505	TYR	tyrosinase [EC:1.14.18.1;]	map00950	Isoquinoline alkaloid biosynthesis	http://www.kegg.jp/kegg-bin/show_pathway?map00950+K00505
A0A0W8DAM1	K00505	TYR	tyrosinase [EC:1.14.18.1;]	map00965	Betalain biosynthesis	http://www.kegg.jp/kegg-bin/show_pathway?map00965+K00505
A0A0W8DAM1	K00505	TYR	tyrosinase [EC:1.14.18.1;]	map04916	Melanogenesis	http://www.kegg.jp/kegg-bin/show_pathway?map04916+K00505
D0ND43
D0NEQ1	K01881	PARS, proS	prolyl-tRNA synthetase [EC:6.1.1.15;]	map00970	Aminoacyl-tRNA biosynthesis	http://www.kegg.jp/kegg-bin/show_pathway?map00970+K01881
G5ADR0
D0NAT6
D0NLB4	K15100	SLC25A1, CTP	solute carrier family 25 (mitochondrial citrate transporter), member 1
H3GMG0
D0NMG0
H3G6Q6
G5AEY9	K03131	TAF6	transcription initiation factor TFIID subunit 6	map03022	Basal transcription factors	http://www.kegg.jp/kegg-bin/show_pathway?map03022+K03131
G5AEY9	K03131	TAF6	transcription initiation factor TFIID subunit 6	map05168	Herpes simplex infection	http://www.kegg.jp/kegg-bin/show_pathway?map05168+K03131
A0A0W8CQB0
H3H7G0
A0A0W8DAF6
W2RFQ0
G4YIK8	K01534	zntA	Cd2+/Zn2+-exporting ATPase [EC:3.6.3.3;3.6.3.5;]
W2J5J6	K04508	TBL1	transducin (beta)-like 1	map04013	MAPK signaling pathway - fly	http://www.kegg.jp/kegg-bin/show_pathway?map04013+K04508
W2J5J6	K04508	TBL1	transducin (beta)-like 1	map04310	Wnt signaling pathway	http://www.kegg.jp/kegg-bin/show_pathway?map04310+K04508
G4YUH7
D0NXU5	K15443	TRM82, WDR4	tRNA (guanine-N(7)-)-methyltransferase subunit TRM82
[truncated: 718 more rows]

## Sheet: map2query
Map_ID	Map_Name	Seqs	Seqs_Num	URL
map01200	Carbon metabolism	G4ZQ23 G4ZPE2 G4ZH77 D0MRJ0 H3GAL9 D0NL09 H3G883 G4ZT06 G4ZQ66 Q6WEV3 G4Z8J6 D0NME3 D0MYC5 H3G8G6 G4YH85 D0MY04 A0A0W8DTY5 A0A0W8CY50 D0MZU0 A0A0W8DT71 Q93VK2 G4YYL3 H3G9R1 A0A0W8CCE9 D0N4U8 G4Z2J6 W2FLY9 G4YKD9 A0A081A260 D0N8B4 H3H6N4 H3G951 H3G8J8 V9DUW3 Q8H706 D0NQ89 G4Z2L1 G4YGC0 D0N687 D0MRI9 A0A0W8D414 H3G972 D0NDD7 H3GAE7 H3G8D0 A0A0W8BYL6 D0N5G7 G4Z7L2 G4Z589 H3GAX7 D0NR26 G5A1F5 A0A0W8A…	64	http://www.kegg.jp/kegg-bin/show_pathway?map01200+K01834+K00026+K00029+K01895+K00382+K01738+K00616+K01738+K00600+K00134+K01803+K00026+K01006+K00281+K00161+K00814+K14455+K00845+K00161+K00627+K01006+K00658+K00927+K01610+K00600+K03841+K00845+K01006+K00382+K01834+K00845+K01647+K01738+K00845+K00616+K03781+K01647+K15918+K00845+K01895+K00134+K00863+K01965+K07515+K01810+K01966+K07515+K01847+K07511+K01965…
map01230	Biosynthesis of amino acids	G4ZQ23 H3GA19 G4YQB6 D0NL09 H3G883 G4ZT06 A0A0W8DZG3 G4ZQ66 G4ZGI3 Q6WEV3 G4YE49 G4YYD6 V9E086 G4Z8J6 A0A0W8CCB8 D0MY04 A0A0W8DTY5 H3GWU6 W2HNR7 W2L334 A0A0W8CZK1 W2GAZ3 H3G9R1 D0N4U8 H3HDJ2 A0A0W8D2C4 H3G9V7 H3H3D6 D0N8B4 W2NI86 G4ZAW1 W2GKT1 H3G951 H3G8J8 Q8H706 G4Z2L1 A0A0W8D414 V9E4L2 D0N897 D0N5Q5 H3G6H0 A0A0W8DEH0 D0MUG5 D0NXA2 A0A081ANI6 Q8H731 D0MT22	47	http://www.kegg.jp/kegg-bin/show_pathway?map01230+K01834+K00789+K01652+K01738+K00616+K01738+K00928+K00600+K01697+K00134+K00053+K01940+K00500+K01803+K00145+K00814+K14455+K01733+K01736+K01850+K01687+K00053+K00927+K00600+K14682+K00789+K00826+K01702+K01834+K01915+K01733+K01649+K01647+K01738+K00616+K01647+K00134+K13830+K00266+K01694+K01948+K01626+K00134+K13830+K01834+K01915+K01079
map00010	Glycolysis / Gluconeogenesis	G4ZQ23 D0MRJ0 H3GAL9 Q6WEV3 G4Z8J6 G4YH85 A0A0W8CY50 D0MZU0 A0A0W8DT71 H3G9R1 A0A0W8CCE9 G4Z2J6 W2FLY9 A0A081A260 D0N8B4 G4Z043 H3H6N4 V9DUW3 D0N687 D0MRI9 A0A0W8D414 H3G8D0 H3HD79 D0NR26 H3HC28 D0MUG5 H3GB63 A0A081ANI6 H3GAK3 W2NE46	30	http://www.kegg.jp/kegg-bin/show_pathway?map00010+K01834+K01895+K00382+K00134+K01803+K00161+K00845+K00161+K00627+K00927+K01610+K03841+K00845+K00382+K01834+K00128+K00845+K00845+K00845+K01895+K00134+K01810+K01835+K00382+K03841+K00134+K01895+K01834+K01895+K03841
map00280	Valine, leucine and isoleucine degradation	H3GAL9 G5AA61 A0A081A260 H3G9V7 G4Z043 D0MUX1 G4ZN49 D0NDD7 H3GAE7 D0N7Z2 D0NFM9 A0A0W8DSV8 A0A0W8BYL6 W2GR41 D0N5G7 G4Z7L2 G4Z589 H3GAX7 A0A080ZKT5 D0NR26 D0N1Q9 G5A9R7 H3G856 H3GB46 D0N7H7 A0A0W8CX17 G4Z8Z5	27	http://www.kegg.jp/kegg-bin/show_pathway?map00280+K00382+K07513+K00382+K00826+K00128+K07509+K13524+K01965+K07515+K09478+K01027+K00022+K01966+K07509+K07515+K01847+K07511+K01965+K01968+K00382+K01968+K00022+K00167+K07508+K07508+K00253+K00140
map00230	Purine metabolism	D0N666 H3GA16 G4ZRQ2 A0A0W8CTE3 W2FVX0 G4ZZ35 G4ZMK2 A0A0W8C6L7 H3G5L7 H3G8H8 A0A0W8DLI1 A0A0W8CAA5 H3G8V0 H3GV00 W2HC46 A0A081A8P0 W2G3U8 H3HD79 H3GIP9 G4ZRG7 H3GNB4 D0NLJ9 A0A0W8CM06 G4ZVE7 H3G995	25	http://www.kegg.jp/kegg-bin/show_pathway?map00230+K10807+K10807+K11808+K00939+K03002+K10807+K00760+K00364+K13811+K01756+K10808+K00365+K00940+K00365+K01427+K01952+K18550+K01835+K00939+K03015+K00940+K00856+K01477+K00940+K03783
map01212	Fatty acid metabolism	V9E6L5 G5A275 G5AA61 G4YNA8 V9FE70 H3G708 H3GWA7 A0A081B0U3 D0NZ18 D0MUX1 H3GAE7 D0N7Z2 A0A0W8DSV8 D0N728 W2GR41 G4YYT8 D0N5G7 D0NZS4 G4Z589 D0MQG3 G5A9R7 H3GB46 D0N7H7 D0N554	24	http://www.kegg.jp/kegg-bin/show_pathway?map01212+K07753+K10256+K07513+K00059+K00232+K15013+K11262+K15013+K11262+K07509+K07515+K09478+K00022+K01074+K07509+K01074+K07515+K08766+K07511+K09458+K00022+K07508+K07508+K01897
map00620	Pyruvate metabolism	G4ZPE2 G4ZH77 D0MRJ0 H3GAL9 D0NME3 D0MYC5 G4YH85 D0MZU0 A0A0W8DT71 Q93VK2 A0A0W8CCE9 G4YKD9 A0A081A260 H3GWA7 G4Z043 W2GKT1 D0NZ18 D0MRI9 D0NR26 A0A0W8AY68 H3GB63 D0MTU6 H3GAK3	23	http://www.kegg.jp/kegg-bin/show_pathway?map00620+K00026+K00029+K01895+K00382+K00026+K01006+K00161+K00161+K00627+K01006+K01610+K01006+K00382+K11262+K00128+K01649+K11262+K01895+K00382+K01638+K01895+K01069+K01895
map00071	Fatty acid degradation	G5AA61 V9FE70 H3G708 A0A081B0U3 G4Z043 D0MUX1 H3GAE7 D0N7Z2 A0A0W8DSV8 H3HB29 W2LJG5 W2GR41 D0N5G7 D0NZS4 G4Z589 G5A9R7 G4YJB2 H3GB46 D0N7H7 D0N554	20	http://www.kegg.jp/kegg-bin/show_pathway?map00071+K07513+K00232+K15013+K15013+K00128+K07509+K07515+K09478+K00022+K13239+K00252+K07509+K07515+K08766+K07511+K00022+K13238+K07508+K07508+K01897
map00640	Propanoate metabolism	D0MRJ0 H3GAL9 A0A081A260 H3GWA7 D0NZ18 D0MRI9 G4ZN49 D0NDD7 H3GAE7 A0A0W8BYL6 D0N5G7 G4Z7L2 G4Z589 H3GAX7 D0NR26 G5A1F5 H3G856 H3GB63 H3GAK3 G4Z8Z5	20	http://www.kegg.jp/kegg-bin/show_pathway?map00640+K01895+K00382+K00382+K11262+K11262+K01895+K13524+K01965+K07515+K01966+K07515+K01847+K07511+K01965+K00382+K01900+K00167+K01895+K01895+K00140
map00190	Oxidative phosphorylation	D0MRF7 W2YYK5 D0NN32 H3G793 A0A0W8CCU0 A0A0W8DD57 W2LA64 G4YSW0 A4ZHD7 G4YRP1 A0A0W8D475 G4YZ19 H3H4A6 A0A081A1X3 D0MRG2 D0NXY8 G4ZKD3 D0N597 H3GH69 G4YUN7	20	http://www.kegg.jp/kegg-bin/show_pathway?map00190+K02259+K01507+K02260+K03940+K02154+K02145+K02155+K01507+K02132+K03953+K01535+K02152+K02146+K03943+K01535+K00234+K01535+K02149+K03965+K03942
map00630	Glyoxylate and dicarboxylate metabolism	G4ZPE2 H3GAL9 G4ZQ66 D0NME3 H3G8G6 D0N4U8 A0A081A260 W2NI86 H3G951 D0NQ89 G4Z2L1 G4YGC0 D0NDD7 A0A0W8BYL6 G4Z7L2 H3GAX7 D0NR26 A0A0W8AY68 Q8H731	19	http://www.kegg.jp/kegg-bin/show_pathway?map00630+K00026+K00382+K00600+K00026+K00281+K00600+K00382+K01915+K01647+K03781+K01647+K15918+K01965+K01966+K01847+K01965+K00382+K01638+K01915
map00710	Carbon fixation in photosynthetic organisms	G4ZPE2 G4ZH77 Q6WEV3 G4Z8J6 D0NME3 D0MYC5 D0MY04 A0A0W8DTY5 Q93VK2 H3G9R1 A0A0W8CCE9 G4Z2J6 G4YKD9 A0A0W8D414 H3HC28 D0MUG5 W2NE46	17	http://www.kegg.jp/kegg-bin/show_pathway?map00710+K00026+K00029+K00134+K01803+K00026+K01006+K00814+K14455+K01006+K00927+K01610+K03841+K01006+K00134+K03841+K00134+K03841
map04142	Lysosome	V9FRI5 W3A0H9 A0A0W8CCU0 W2LA64 H3GBP3 D0MTR2 G5AA22 D0N728 A0A0W8DKF8 G4YYT8 H3H4A6 A0A0W8C9D8 H3H057 A0A0W8DBX2 H3G907 A0A080Z9F0 G4ZDA7	17	http://www.kegg.jp/kegg-bin/show_pathway?map04142+K01201+K14379+K02154+K02155+K14379+K12399+K01201+K01074+K12385+K01074+K02146+K12385+K12385+K13289+K13289+K08568+K13289
map00260	Glycine, serine and threonine metabolism	G4ZQ23 H3GAL9 A0A0W8DZG3 G4ZQ66 G4ZGI3 H3G8G6 H3GWU6 D0N4U8 A0A081A260 D0N8B4 G4ZAW1 G4YGC0 W2ISB0 D0NR26 D0N5Q5 A0A081ANI6 D0MT22	17	http://www.kegg.jp/kegg-bin/show_pathway?map00260+K01834+K00382+K00928+K00600+K01697+K00281+K01733+K00600+K00382+K01834+K01733+K15918+K00130+K00382+K01694+K01834+K01079
map00970	Aminoacyl-tRNA biosynthesis	A0A0W8DF25 H3G6S6 G5AB13 G4YSS1 G4Z1P3 D0NPW4 G4Z666 W2I5G6 D0NAY8 W2J1W2 H3H2X5 A0A081A0G2 H3GKZ2 D0NEQ1 H3G7T4 G4Z8H6	16	http://www.kegg.jp/kegg-bin/show_pathway?map00970+K01868+K01885+K01874+K01866+K01876+K01885+K01880+K01885+K01870+K01889+K01883+K01883+K01881+K01881+K01869+K01881
map00520	Amino sugar and nucleotide sugar metabolism	H3GAR1 A0A0W8CY50 H3G7G2 W2FLY9 D0P2F9 H3H6N4 G4YZZ5 V9DUW3 D0N687 G4Z0N4 H3GAH3 D0MUR7 H3G8D0 H3HD79 H3GD17 G5A7D6	16	http://www.kegg.jp/kegg-bin/show_pathway?map00520+K00326+K00845+K00326+K00845+K00847+K00845+K00326+K00845+K00845+K00326+K00849+K00698+K01810+K01835+K00820+K17497
map04146	Peroxisome	V9E6L5 A0A0W8DEB0 H3G7G0 A0A081AXB3 G5AA61 V9FE70 D0NQ89 H3HB29 G4YQJ9 D0N747 A0A0W8DP50 D0NX91 G4YY40 D0N554 H3G948	15	http://www.kegg.jp/kegg-bin/show_pathway?map04146+K07753+K13337+K04564+K13237+K07513+K00232+K03781+K13239+K13348+K04564+K00649+K00624+K04564+K01897+K04564
map05016	Huntington's disease	H3G7G0 W2IDF1 H3G793 A0A0W8DII0 A4ZHD7 G4YRP1 D0N747 D0N114 A0A081A1X3 G4ZRG7 D0NXY8 G4YY40 H3GH69 G4YUN7 H3G948	15	http://www.kegg.jp/kegg-bin/show_pathway?map05016+K04564+K05863+K03940+K11143+K02132+K03953+K04564+K11824+K03943+K03015+K00234+K04564+K03965+K03942+K04564
map00250	Alanine, aspartate and glutamate metabolism	G4YYD6 D0MY04 H3GRZ9 A0A0W8DTY5 H3G8H8 W2KBW3 A0A0W8BX74 W2NI86 G4ZN49 D0N324 H3GD17 D0N897 H3G6H0 G4YVW4 Q8H731	15	http://www.kegg.jp/kegg-bin/show_pathway?map00250+K01940+K00814+K15371+K14455+K01756+K00294+K01953+K01915+K13524+K13566+K00820+K00266+K01948+K13566+K01915
map04141	Protein processing in endoplasmic reticulum	A0A0W8DGP2 A0A0W8D3R6 A0A080Z9A7 A0A0W8CE85 H3G6D8 H3G860 H3GB49 H3G966 G4ZSH8 A0A0W8DKX4 H3GDL5 D0MY05 D0NY60 H3GCS4	14	http://www.kegg.jp/kegg-bin/show_pathway?map04141+K03347+K06689+K09540+K09580+K14016+K09490+K03283+K04079+K08288+K10575+K09486+K14005+K10956+K08860
map00020	Citrate cycle (TCA cycle)	G4ZPE2 H3GAL9 D0NME3 G4YH85 D0MZU0 A0A0W8DT71 G4YYL3 A0A0W8CCE9 A0A081A260 H3G951 G4Z2L1 D0NR26 G5A1F5 D0NXY8	14	http://www.kegg.jp/kegg-bin/show_pathway?map00020+K00026+K00382+K00026+K00161+K00161+K00627+K00658+K01610+K00382+K01647+K01647+K00382+K01900+K00234
map01210	2-Oxocarboxylic acid metabolism	G4YQB6 A0A0W8DZG3 G4YE49 A0A0W8CCB8 D0MY04 A0A0W8DTY5 A0A0W8CZK1 W2GAZ3 H3HDJ2 H3G9V7 H3H3D6 W2GKT1 H3G951 G4Z2L1	14	http://www.kegg.jp/kegg-bin/show_pathway?map01210+K01652+K00928+K00053+K00145+K00814+K14455+K01687+K00053+K14682+K00826+K01702+K01649+K01647+K01647
map00680	Methane metabolism	G4ZQ23 D0MRJ0 G4ZQ66 D0N4U8 G4Z2J6 D0N8B4 D0MRI9 H3G972 H3HC28 H3GB63 A0A081ANI6 H3GAK3 W2NE46 D0MT22	14	http://www.kegg.jp/kegg-bin/show_pathway?map00680+K01834+K01895+K00600+K00600+K03841+K01834+K01895+K00863+K03841+K01895+K01834+K01895+K03841+K01079
map00500	Starch and sucrose metabolism	A0A0W8CY50 W2FLY9 D0P2F9 H3H6N4 V9DUW3 D0N687 D0NCV1 H3GDL0 H3G8D0 H3HD79 H3GJZ1 A0A080Z2K7 A0A0W8BV53	13	http://www.kegg.jp/kegg-bin/show_pathway?map00500+K00845+K00845+K00847+K00845+K00845+K00845+K01210+K01188+K01810+K01835+K01188+K01188+K01188
map04145	Phagosome	D0N0I0 B0B0X8 A0A0W8CCU0 A0A0W8DD57 W2LA64 A0A0W8CH75 G4YZ19 H3H4A6 P22131 G4XXU1 D0N597 D0NY60 A4LAC4	13	http://www.kegg.jp/kegg-bin/show_pathway?map04145+K07889+K05692+K02154+K02145+K02155+K05692+K02152+K02146+K05692+K07375+K02149+K10956+K05692
map03010	Ribosome	D0MRX0 W2NMD0 V9EYE2 D0NEF3 G4YWA6 A0A0W8DSE3 D0P1W1 D0MUS0 G4YTV9 H3G9D5 G4YH41 D0N4E3 A0A0W8CI70	13	http://www.kegg.jp/kegg-bin/show_pathway?map03010+K02908+K02896+K02865+K02981+K02984+K02941+K02955+K02995+K02974+K02917+K02917+K02938+K02981
map05010	Alzheimer's disease	Q6WEV3 H3G793 P27165 A0A0W8D414 A4ZHD7 G4YRP1 A0A081A1X3 D0NXY8 D0MUG5 H3GH69 G4YUN7 H3GCS4 D0NFX7	13	http://www.kegg.jp/kegg-bin/show_pathway?map05010+K00134+K03940+K02183+K00134+K02132+K03953+K03943+K00234+K00134+K03965+K03942+K08860+K03083
map00270	Cysteine and methionine metabolism	G4ZPE2 H3GA19 D0NL09 G4ZT06 A0A0W8DZG3 G4ZGI3 D0NME3 A0A0W8DTY5 A0A0W8D2C4 H3G9V7 G5AA29 H3G8J8 H3GAD3	13	http://www.kegg.jp/kegg-bin/show_pathway?map00270+K00026+K00789+K01738+K01738+K00928+K01697+K00026+K14455+K00789+K00826+K11204+K01738+K00797
map05110	Vibrio cholerae infection	B0B0X8 A0A0W8CCU0 A0A0W8DD57 W2LA64 A0A0W8CH75 G4YZ19 H3H4A6 P22131 D0N597 D0NY60 A4LAC4 A0A0W8DLM6	12	http://www.kegg.jp/kegg-bin/show_pathway?map05110+K05692+K02154+K02145+K02155+K05692+K02152+K02146+K05692+K02149+K10956+K05692+K07937
map00062	Fatty acid elongation	A0A081ALM8 D0MUX1 H3GAE7 A0A0W8DSV8 D0N728 W2GR41 G4YYT8 D0N5G7 G4Z589 G5A9R7 H3GB46 D0N7H7	12	http://www.kegg.jp/kegg-bin/show_pathway?map00062+K10249+K07509+K07515+K00022+K01074+K07509+K01074+K07515+K07511+K00022+K07508+K07508
map04152	AMPK signaling pathway	H3G9K6 G4Z2J6 H3GWA7 D0NZ18 G4Z571 A0A0W8CRD8 W2HF34 D0MSB1 D0N7X5 H3HC28 H3G7L0 W2NE46	12	http://www.kegg.jp/kegg-bin/show_pathway?map04152+K11584+K03841+K11262+K11262+K07200+K07203+K07198+K06276+K04382+K03841+K04354+K03841
map04910	Insulin signaling pathway	W2KJT7 G4Z2J6 H3GWA7 D0NZ18 P27165 G4Z571 A0A0W8CRD8 W2HF34 D0MSB1 H3HC28 W2NE46 D0NFX7	12	http://www.kegg.jp/kegg-bin/show_pathway?map04910+K03259+K03841+K11262+K11262+K02183+K07200+K07203+K07198+K06276+K03841+K03841+K03083
map00240	Pyrimidine metabolism	D0N666 H3GA16 W2FVX0 G4ZZ35 A0A0W8DLI1 G4ZPB2 H3G8V0 V9EMF7 G4ZRG7 H3GNB4 G4ZVE7 H3G995	12	http://www.kegg.jp/kegg-bin/show_pathway?map00240+K10807+K10807+K03002+K10807+K10808+K13800+K00940+K16329+K03015+K00940+K00940+K03783
map05418	Fluid shear stress and atherosclerosis	G4YYD6 D0NCE4 P27165 B0B0X8 A0A0W8CH75 G4YVZ2 W2HF34 H3G966 P22131 A0A0W8C7H2 A4LAC4	11	http://www.kegg.jp/kegg-bin/show_pathway?map05418+K01940+K12160+K02183+K05692+K05692+K03671+K07198+K04079+K05692+K03671+K05692
map05169	Epstein-Barr virus infection	G4YL70 G4YFS6 W2KFP3 H3GB49 G4ZRG7 H3HE08 H3HEG2 H3GZU7 H3GCS4 D0NFX7 G4YM53	11	http://www.kegg.jp/kegg-bin/show_pathway?map05169+K11838+K02087+K10591+K03283+K03015+K06691+K03115+K03029+K08860+K03083+K03028
map03013	RNA transport	W2NFW6 W2KJT7 G4ZC23 D0NCE4 H3GAG1 G5ACK1 G5ACJ4 H3G5G1 G4ZJ44 G4ZTJ9 H3H5G1	11	http://www.kegg.jp/kegg-bin/show_pathway?map03013+K03243+K03259+K03254+K12160+K03246+K12879+K03260+K10577+K03248+K03238+K14301
map04120	Ubiquitin mediated proteolysis	G4YRR8 G4YWP8 A0A0W8DGP2 A0A0W8D3R6 H3G5G1 A0A0W8CNY0 W2KFP3 A0A0W8DVQ2 D0NIU2 A0A0W8DKX4 A0A0W8D1A5	11	http://www.kegg.jp/kegg-bin/show_pathway?map04120+K04649+K10685+K03347+K06689+K10577+K10579+K10591+K03178+K10589+K10575+K10595
map04530	Tight junction	B0B0X8 W2KFP3 G4Z571 A0A0W8CH75 W2HF34 P22131 D0N7X5 H3G7L0 D0N3N1 W2KRM5 A4LAC4	11	http://www.kegg.jp/kegg-bin/show_pathway?map04530+K05692+K10591+K07200+K05692+K07198+K05692+K04382+K04354+K18584+K17260+K05692
map03040	Spliceosome	H3GIY2 H3G6G4 A0A0W8CHV3 G5ACK1 W2PTZ5 G4YVL8 H3GB49 G4YQC5 D0N752 A0A0W8DU86 G4YPP5	11	http://www.kegg.jp/kegg-bin/show_pathway?map03040+K12837+K12890+K09567+K12879+K12827+K11093+K03283+K11092+K12829+K12852+K12890
map04213	Longevity regulating pathway - multiple species	H3G7G0 A0A081ALX9 H3G875 D0NQ89 G4Z571 A0A0W8CRD8 H3GB49 D0N747 W2HF34 G4YY40 H3G948	11	http://www.kegg.jp/kegg-bin/show_pathway?map04213+K04564+K03695+K03695+K03781+K07200+K07203+K03283+K04564+K07198+K04564+K04564
map04151	PI3K-Akt signaling pathway	H3G9K6 W2KJT7 A0A0W8CRD8 B5M4T9 W2HF34 H3G966 D0MSB1 D0N7X5 H3G7L0 D0NFX7	10	http://www.kegg.jp/kegg-bin/show_pathway?map04151+K11584+K03259+K07203+K04536+K07198+K04079+K06276+K04382+K04354+K03083
map05012	Parkinson's disease	W2IDF1 H3G793 A4ZHD7 G4YRP1 A0A0W8DVQ2 A0A081A1X3 D0NXY8 A0A0W8DKX4 H3GH69 G4YUN7	10	http://www.kegg.jp/kegg-bin/show_pathway?map05012+K05863+K03940+K02132+K03953+K03178+K03943+K00234+K10575+K03965+K03942
map04932	Non-alcoholic fatty liver disease (NAFLD)	H3G793 G4Z571 G4YRP1 W2HF34 A0A081A1X3 D0NXY8 H3GH69 G4YUN7 H3GCS4 D0NFX7	10	http://www.kegg.jp/kegg-bin/show_pathway?map04932+K03940+K07200+K03953+K07198+K03943+K00234+K03965+K03942+K08860+K03083
map04138	Autophagy - yeast	H3GBJ2 A0A0W8CRD8 H3GIW4 H3GIG8 D0MZR7 D0N7X5 D0N3N1 W2KRM5 G5AFM5 G5A3M0	10	http://www.kegg.jp/kegg-bin/show_pathway?map04138+K08330+K07203+K17890+K20184+K15296+K04382+K18584+K17260+K00915+K12479
map00220	Arginine biosynthesis	G4YYD6 A0A0W8CCB8 D0MY04 H3GRZ9 A0A0W8DTY5 H3HDJ2 W2NI86 W2HC46 H3G6H0 Q8H731	10	http://www.kegg.jp/kegg-bin/show_pathway?map00220+K01940+K00145+K00814+K15371+K14455+K14682+K01915+K01427+K01948+K01915
map04922	Glucagon signaling pathway	G4ZQ23 G4YH85 D0MZU0 H3GWA7 D0N8B4 D0NZ18 P27165 G4Z571 W2HF34 A0A081ANI6	10	http://www.kegg.jp/kegg-bin/show_pathway?map04922+K01834+K00161+K00161+K11262+K01834+K11262+K02183+K07200+K07198+K01834
map04150	mTOR signaling pathway	W2KJT7 A0A0W8DD57 A0A0W8CRD8 W2FQZ4 G4YZ19 W2HF34 D0MSB1 D0N597 D0NFX7	9	http://www.kegg.jp/kegg-bin/show_pathway?map04150+K03259+K02145+K07203+K20405+K02152+K07198+K06276+K02149+K03083
map00310	Lysine degradation	G5AID4 G4YYL3 G4Z043 H3GAE7 A0A0W8DSV8 W2LJG5 D0N5G7 G4Z589 G5A9R7	9	http://www.kegg.jp/kegg-bin/show_pathway?map00310+K00474+K00658+K00128+K07515+K00022+K00252+K07515+K07511+K00022
map04212	Longevity regulating pathway - worm	H3G7G0 A0A0W8DQ06 D0NHM8 G5AA29 D0NQ89 A0A0W8CRD8 D0N747 G4YY40 H3G948	9	http://www.kegg.jp/kegg-bin/show_pathway?map04212+K04564+K04077+K04077+K11204+K03781+K07203+K04564+K04564+K04564
map00480	Glutathione metabolism	A0A0W8CFH6 D0N666 H3GA16 G4ZZ35 H3GAQ5 D0N253 A0A0W8DLI1 G5AA29 H3GAD3	9	http://www.kegg.jp/kegg-bin/show_pathway?map00480+K00432+K10807+K10807+K10807+K01469+K01255+K10808+K11204+K00797
map04211	Longevity regulating pathway	H3G7G0 W2KJT7 D0NQ89 G4Z571 A0A0W8CRD8 D0N747 W2HF34 G4YY40 H3G948	9	http://www.kegg.jp/kegg-bin/show_pathway?map04211+K04564+K03259+K03781+K07200+K07203+K04564+K07198+K04564+K04564
map00051	Fructose and mannose metabolism	G4Z8J6 G4Z2J6 D0P2F9 H3G972 G5AAH9 H3GA63 G5A7D6 H3HC28 W2NE46	9	http://www.kegg.jp/kegg-bin/show_pathway?map00051+K01803+K03841+K00847+K00863+K01805+K01805+K17497+K03841+K03841
map04068	FoxO signaling pathway	H3G7G0 G4YL70 D0NQ89 G4Z571 D0N747 W2HF34 D0MSB1 G4YY40 H3G948	9	http://www.kegg.jp/kegg-bin/show_pathway?map04068+K04564+K11838+K03781+K07200+K04564+K07198+K06276+K04564+K04564
map03008	Ribosome biogenesis in eukaryotes	A0A0W8D3G0 D0NH58 G4YVW9 A0A0W8C194 G4YV61 D0MYL3 A0A0W8DTC2 D0N3V9 H3HEG2	9	http://www.kegg.jp/kegg-bin/show_pathway?map03008+K11131+K14572+K14564+K14572+K06943+K14555+K07178+K14758+K03115
map05164	Influenza A	W2JAG7 H3GQX5 B0B0X8 H3GB49 A0A0W8CH75 P22131 A4LAC4 H3GCS4 D0NFX7	9	http://www.kegg.jp/kegg-bin/show_pathway?map05164+K00787+K01312+K05692+K03283+K05692+K05692+K05692+K08860+K03083
map04921	Oxytocin signaling pathway	P27165 W2NUF9 B0B0X8 G4Z571 A0A0W8CH75 W2HF34 P22131 A4LAC4	8	http://www.kegg.jp/kegg-bin/show_pathway?map04921+K02183+K08794+K05692+K07200+K05692+K07198+K05692+K05692
map00920	Sulfur metabolism	D0NL09 G4ZT06 A0A0W8DTX0 A0A0W8D6I1 G4YPV5 H3G5L7 D0NX78 H3G8J8	8	http://www.kegg.jp/kegg-bin/show_pathway?map00920+K01738+K01738+K00390+K01082+K00392+K13811+K00392+K01738
map03320	PPAR signaling pathway	G5AA61 V9FE70 H3G708 A0A081B0U3 W2H254 D0NZS4 D0MSB1 D0N554	8	http://www.kegg.jp/kegg-bin/show_pathway?map03320+K07513+K00232+K15013+K15013+K08745+K08766+K06276+K01897
map00720	Carbon fixation pathways in prokaryotes	D0MRJ0 D0MYC5 Q93VK2 G4YKD9 D0MRI9 G4Z7L2 H3GB63 H3GAK3	8	http://www.kegg.jp/kegg-bin/show_pathway?map00720+K01895+K01006+K01006+K01006+K01895+K01847+K01895+K01895
map05168	Herpes simplex infection	H3G6G4 A0A0W8DGP2 G4YL70 G4YFS6 G5AEY9 H3HEG2 G4YPP5 H3GCS4	8	http://www.kegg.jp/kegg-bin/show_pathway?map05168+K12890+K03347+K11838+K02087+K03131+K03115+K12890+K08860
map00330	Arginine and proline metabolism	G5A778 A0A0W8DTY5 W2KBW3 G4Z043 G4YRZ0 H3H1P2 A0A0W8D3F9 H3GAD3	8	http://www.kegg.jp/kegg-bin/show_pathway?map00330+K00819+K14455+K00294+K00128+K00933+K00933+K00933+K00797
map03050	Proteasome	V9EV57 W2HU14 D0NI70 H3HE08 A0A0W8DFM9 H3GZU7 W2WHT9 G4YM53	8	http://www.kegg.jp/kegg-bin/show_pathway?map03050+K02726+K02737+K02738+K06691+K02732+K03029+K02727+K03028
map04721	Synaptic vesicle cycle	A0A0W8CCU0 A0A0W8DD57 W2LA64 D0N114 G4YZ19 H3H4A6 D0MZR7 D0N597	8	http://www.kegg.jp/kegg-bin/show_pathway?map04721+K02154+K02145+K02155+K11824+K02152+K02146+K15296+K02149
map00650	Butanoate metabolism	G4YQB6 G4ZN49 H3GAE7 D0NFM9 A0A0W8DSV8 D0N5G7 G4Z589 G5A9R7	8	http://www.kegg.jp/kegg-bin/show_pathway?map00650+K01652+K13524+K07515+K01027+K00022+K07515+K07511+K00022
map00030	Pentose phosphate pathway	H3G883 G4Z2J6 Q8H706 H3G8D0 H3HD79 H3G840 H3HC28 W2NE46	8	http://www.kegg.jp/kegg-bin/show_pathway?map00030+K00616+K03841+K00616+K01810+K01835+K01057+K03841+K03841
map04723	Retrograde endocannabinoid signaling	H3G793 G4YRP1 B5M4T9 A0A081A1X3 D0NS71 A0A080ZZ10 H3GH69 G4YUN7	8	http://www.kegg.jp/kegg-bin/show_pathway?map04723+K03940+K03953+K04536+K03943+K15528+K15528+K03965+K03942
map05323	Rheumatoid arthritis	W3A0H9 A0A0W8CCU0 A0A0W8DD57 W2LA64 H3GBP3 G4YZ19 H3H4A6 D0N597	8	http://www.kegg.jp/kegg-bin/show_pathway?map05323+K14379+K02154+K02145+K02155+K14379+K02152+K02146+K02149
map00400	Phenylalanine, tyrosine and tryptophan biosynthesis	V9E086 A0A0W8DTY5 W2HNR7 W2L334 V9E4L2 D0N5Q5 A0A0W8DEH0 D0NXA2	8	http://www.kegg.jp/kegg-bin/show_pathway?map00400+K00500+K14455+K01736+K01850+K13830+K01694+K01626+K13830
map00380	Tryptophan metabolism	G4Z043 D0NQ89 H3GAE7 A0A0W8DSV8 W2LJG5 D0N5G7 G4Z589 G5A9R7	8	http://www.kegg.jp/kegg-bin/show_pathway?map00380+K00128+K03781+K07515+K00022+K00252+K07515+K07511+K00022
map04931	Insulin resistance	G4Z571 W2H254 A0A0W8CRD8 W2HF34 H3GD17 D0MSB1 D0NFX7	7	http://www.kegg.jp/kegg-bin/show_pathway?map04931+K07200+K08745+K07203+K07198+K00820+K06276+K03083
map04210	Apoptosis	B0B0X8 A0A0W8CH75 D0MSB1 P22131 A0A080Z9F0 A4LAC4 H3GCS4	7	http://www.kegg.jp/kegg-bin/show_pathway?map04210+K05692+K05692+K06276+K05692+K08568+K05692+K08860
map05130	Pathogenic Escherichia coli infection	A0A0W8DEH4 B0B0X8 W2W375 A0A0W8CH75 P22131 G4XXU1 A4LAC4	7	http://www.kegg.jp/kegg-bin/show_pathway?map05130+K05756+K05692+K11294+K05692+K05692+K07375+K05692
map04111	Cell cycle - yeast	A0A0W8DGP2 A0A0W8C4Y8 W2IP98 D0N7X5 H3GHV9 H3G7L0 H3GAJ9	7	http://www.kegg.jp/kegg-bin/show_pathway?map04111+K03347+K06674+K02210+K04382+K06675+K04354+K02540
map04110	Cell cycle	A0A0W8DCD2 A0A0W8DGP2 W2GZV1 G4YFS6 W2IP98 H3GAJ9 D0NFX7	7	http://www.kegg.jp/kegg-bin/show_pathway?map04110+K02202+K03347+K06634+K02087+K02210+K02540+K03083
map00052	Galactose metabolism	A0A0W8CY50 W2FLY9 H3H6N4 V9DUW3 D0N687 H3GAH3 H3HD79	7	http://www.kegg.jp/kegg-bin/show_pathway?map00052+K00845+K00845+K00845+K00845+K00845+K00849+K01835
map04144	Endocytosis	D0N0I0 A0A0W8DEH4 W2KFP3 H3GB49 D0N114 A0A0W8DLM6 G5A3M0	7	http://www.kegg.jp/kegg-bin/show_pathway?map04144+K07889+K05756+K10591+K03283+K11824+K07937+K12479
map04919	Thyroid hormone signaling pathway	B0B0X8 A0A0W8CRD8 A0A0W8CH75 D0MSB1 P22131 A4LAC4 D0NFX7	7	http://www.kegg.jp/kegg-bin/show_pathway?map04919+K05692+K07203+K05692+K06276+K05692+K05692+K03083
map03420	Nucleotide excision repair	A0A0W8DCD2 W2GZV1 G5AFA7 A0A0W8DK62 W2H9P7 W2NI26 W2PQ06	7	http://www.kegg.jp/kegg-bin/show_pathway?map03420+K02202+K06634+K10747+K10756+K10754+K03144+K10755
map05152	Tuberculosis	D0N0I0 A0A0W8DQ06 D0NHM8 P27165 A0A0W8CCU0 W2LA64 H3H4A6	7	http://www.kegg.jp/kegg-bin/show_pathway?map05152+K07889+K04077+K04077+K02183+K02154+K02155+K02146
map00410	beta-Alanine metabolism	G4Z043 G4ZN49 H3GAE7 D0N5G7 G4Z589 H3GAD3 G4Z8Z5	7	http://www.kegg.jp/kegg-bin/show_pathway?map00410+K00128+K13524+K07515+K07515+K07511+K00797+K00140
map04390	Hippo signaling pathway	B0B0X8 A0A0W8CH75 P22131 D0N7X5 H3G7L0 A4LAC4 D0NFX7	7	http://www.kegg.jp/kegg-bin/show_pathway?map04390+K05692+K05692+K05692+K04382+K04354+K05692+K03083
map01040	Biosynthesis of unsaturated fatty acids	V9E6L5 G5A275 G5AA61 G4YNA8 V9FE70 H3GAE7 D0N5G7	7	http://www.kegg.jp/kegg-bin/show_pathway?map01040+K07753+K10256+K07513+K00059+K00232+K07515+K07515
map00061	Fatty acid biosynthesis	G4YNA8 H3G708 H3GWA7 A0A081B0U3 D0NZ18 D0MQG3 D0N554	7	http://www.kegg.jp/kegg-bin/show_pathway?map00061+K00059+K15013+K11262+K15013+K11262+K09458+K01897
map04013	MAPK signaling pathway - fly	H3G7G0 A0A0W8D3R6 D0N747 W2J5J6 D0N7X5 G4YY40 H3G948	7	http://www.kegg.jp/kegg-bin/show_pathway?map04013+K04564+K06689+K04564+K04508+K04382+K04564+K04564
map00770	Pantothenate and CoA biosynthesis	G4YQB6 G4YE49 A0A0W8CZK1 W2GAZ3 H3G552 H3G9V7 G5A295	7	http://www.kegg.jp/kegg-bin/show_pathway?map00770+K01652+K00053+K01687+K00053+K00606+K00826+K00606
map00290	Valine, leucine and isoleucine biosynthesis	G4YQB6 G4YE49 A0A0W8CZK1 W2GAZ3 H3G9V7 H3H3D6 W2GKT1	7	http://www.kegg.jp/kegg-bin/show_pathway?map00290+K01652+K00053+K01687+K00053+K00826+K01702+K01649
map04728	Dopaminergic synapse	H3G9K6 G4Z2C5 P27165 B5M4T9 D0N7X5 H3G7L0 D0NFX7	7	http://www.kegg.jp/kegg-bin/show_pathway?map04728+K11584+K00545+K02183+K04536+K04382+K04354+K03083
map00521	Streptomycin biosynthesis	A0A0W8CY50 W2FLY9 H3H6N4 V9DUW3 D0N687 H3HD79 A0A0W8DKD6	7	http://www.kegg.jp/kegg-bin/show_pathway?map00521+K00845+K00845+K00845+K00845+K00845+K01835+K00010
map04066	HIF-1 signaling pathway	Q6WEV3 W2KJT7 G4YH85 D0MZU0 A0A0W8D414 A0A0W8CRD8 D0MUG5	7	http://www.kegg.jp/kegg-bin/show_pathway?map04066+K00134+K03259+K00161+K00161+K00134+K07203+K00134
map03030	DNA replication	W2IP98 G5AFA7 A0A0W8DK62 W2H9P7 W2PQ06 H3GAJ9	6	http://www.kegg.jp/kegg-bin/show_pathway?map03030+K02210+K10747+K10756+K10754+K10755+K02540
map04011	MAPK signaling pathway - yeast	V9EK33 G5A9A0 D0NQ89 W2KFP3 B5M4T9 D0MSB1	6	http://www.kegg.jp/kegg-bin/show_pathway?map04011+K00006+K00006+K03781+K10591+K04536+K06276
map05134	Legionellosis	A0A0W8DQ06 D0NHM8 H3GB49 A0A0W8DFS9 A0A0W8DLM6 H3GFJ2	6	http://www.kegg.jp/kegg-bin/show_pathway?map05134+K04077+K04077+K03283+K03233+K07937+K03233
map05410	Hypertrophic cardiomyopathy (HCM)	B0B0X8 G4Z571 A0A0W8CH75 W2HF34 P22131 A4LAC4	6	http://www.kegg.jp/kegg-bin/show_pathway?map05410+K05692+K07200+K05692+K07198+K05692+K05692
map04510	Focal adhesion	B0B0X8 A0A0W8CH75 D0MSB1 P22131 A4LAC4 D0NFX7	6	http://www.kegg.jp/kegg-bin/show_pathway?map04510+K05692+K05692+K06276+K05692+K05692+K03083
map05205	Proteoglycans in cancer	B0B0X8 A0A0W8CRD8 A0A0W8CH75 D0MSB1 P22131 A4LAC4	6	http://www.kegg.jp/kegg-bin/show_pathway?map05205+K05692+K07203+K05692+K06276+K05692+K05692
map05120	Epithelial cell signaling in Helicobacter pylori infection	A0A0W8CCU0 A0A0W8DD57 W2LA64 G4YZ19 H3H4A6 D0N597	6	http://www.kegg.jp/kegg-bin/show_pathway?map05120+K02154+K02145+K02155+K02152+K02146+K02149
map00564	Glycerophospholipid metabolism	V9EK33 H3GG74 H3H2R3 G5A9A0 A0A0W8DP50 H3HCZ5	6	http://www.kegg.jp/kegg-bin/show_pathway?map00564+K00006+K00111+K00894+K00006+K00649+K00981
map04070	Phosphatidylinositol signaling system	H3GGJ0 P27165 A0A081ACW6 H3GP70 H3HCZ5 G5AFM5	6	http://www.kegg.jp/kegg-bin/show_pathway?map04070+K00913+K02183+K18081+K13024+K00981+K00915
map04810	Regulation of actin cytoskeleton	A0A0W8DEH4 B0B0X8 A0A0W8CH75 P22131 W2IRR1 A4LAC4	6	http://www.kegg.jp/kegg-bin/show_pathway?map04810+K05756+K05692+K05692+K05692+K05765+K05692
map04140	Autophagy - animal	A0A0W8CRD8 W2HF34 H3GIW4 D0MSB1 D0N7X5 H3GCS4	6	http://www.kegg.jp/kegg-bin/show_pathway?map04140+K07203+K07198+K17890+K06276+K04382+K08860
map00460	Cyanoamino acid metabolism	G4ZQ66 D0N4U8 H3GDL0 H3GJZ1 A0A080Z2K7 A0A0W8BV53	6	http://www.kegg.jp/kegg-bin/show_pathway?map00460+K00600+K00600+K01188+K01188+K01188+K01188
map04920	Adipocytokine signaling pathway	H3G708 A0A081B0U3 G4Z571 A0A0W8CRD8 W2HF34 D0N554	6	http://www.kegg.jp/kegg-bin/show_pathway?map04920+K15013+K15013+K07200+K07203+K07198+K01897
map00562	Inositol phosphate metabolism	H3GGJ0 G4Z8J6 A0A081ACW6 A0A0W8DKD6 G5AFM5 G4Z8Z5	6	http://www.kegg.jp/kegg-bin/show_pathway?map00562+K00913+K01803+K18081+K00010+K00915+K00140
map04966	Collecting duct acid secretion	A0A0W8CCU0 A0A0W8DD57 W2LA64 G4YZ19 H3H4A6 D0N597	6	http://www.kegg.jp/kegg-bin/show_pathway?map04966+K02154+K02145+K02155+K02152+K02146+K02149
map04071	Sphingolipid signaling pathway	H3G9K6 A0A0W8C2A4 A0A080ZSB8 D0MSB1 D0N7X5 H3G7L0	6	http://www.kegg.jp/kegg-bin/show_pathway?map04071+K11584+K01634+K05665+K06276+K04382+K04354
map05230	Central carbon metabolism in cancer	G4ZQ23 G4YH85 D0MZU0 D0N8B4 A0A0W8CRD8 A0A081ANI6	6	http://www.kegg.jp/kegg-bin/show_pathway?map05230+K01834+K00161+K00161+K01834+K07203+K01834
map04391	Hippo signaling pathway - fly	B0B0X8 A0A0W8CH75 P22131 D0N7X5 H3G7L0 A4LAC4	6	http://www.kegg.jp/kegg-bin/show_pathway?map04391+K05692+K05692+K05692+K04382+K04354+K05692
map05131	Shigellosis	A0A0W8DEH4 B0B0X8 A0A0W8CH75 P22131 A4LAC4	5	http://www.kegg.jp/kegg-bin/show_pathway?map05131+K05756+K05692+K05692+K05692+K05692
map00511	Other glycan degradation	V9FRI5 D0NE48 A0A0W8BVQ3 G5AA22 G4Z5K4	5	http://www.kegg.jp/kegg-bin/show_pathway?map00511+K01201+K01191+K01191+K01201+K01191
map04520	Adherens junction	B0B0X8 A0A0W8CH75 P22131 H3HEG2 A4LAC4	5	http://www.kegg.jp/kegg-bin/show_pathway?map04520+K05692+K05692+K05692+K03115+K05692
map04016	MAPK signaling pathway - plant	P27165 D0NQ89 H3G8V0 H3GNB4 G4ZVE7	5	http://www.kegg.jp/kegg-bin/show_pathway?map04016+K02183+K03781+K00940+K00940+K00940
map04114	Oocyte meiosis	H3G9K6 A0A0W8DGP2 G4YFS6 P27165 D0N7X5	5	http://www.kegg.jp/kegg-bin/show_pathway?map04114+K11584+K03347+K02087+K02183+K04382
map04015	Rap1 signaling pathway	P27165 B0B0X8 A0A0W8CH75 P22131 A4LAC4	5	http://www.kegg.jp/kegg-bin/show_pathway?map04015+K02183+K05692+K05692+K05692+K05692
map00910	Nitrogen metabolism	H3GRZ9 W2NI86 D0N897 H3G6H0 Q8H731	5	http://www.kegg.jp/kegg-bin/show_pathway?map00910+K15371+K01915+K00266+K01948+K01915
map04371	Apelin signaling pathway	P27165 G4Z571 A0A0W8CRD8 B5M4T9 W2HF34	5	http://www.kegg.jp/kegg-bin/show_pathway?map04371+K02183+K07200+K07203+K04536+K07198
map05203	Viral carcinogenesis	G4YL70 G4YFS6 H3G780 H3H4A6 W2NI26	5	http://www.kegg.jp/kegg-bin/show_pathway?map05203+K11838+K02087+K11594+K02146+K03144
map05160	Hepatitis C	D0MSB1 D0N7X5 H3G7L0 H3GCS4 D0NFX7	5	http://www.kegg.jp/kegg-bin/show_pathway?map05160+K06276+K04382+K04354+K08860+K03083
map05100	Bacterial invasion of epithelial cells	A0A0W8DEH4 B0B0X8 A0A0W8CH75 P22131 A4LAC4	5	http://www.kegg.jp/kegg-bin/show_pathway?map05100+K05756+K05692+K05692+K05692+K05692
map04745	Phototransduction - fly	P27165 B0B0X8 A0A0W8CH75 P22131 A4LAC4	5	http://www.kegg.jp/kegg-bin/show_pathway?map04745+K02183+K05692+K05692+K05692+K05692
map00780	Biotin metabolism	E6PBR1 G4YNA8 E6PBQ9 D0MQG3 G5A933	5	http://www.kegg.jp/kegg-bin/show_pathway?map00780+K19562+K00059+K19562+K09458+K01012
map00930	Caprolactam degradation	H3GAE7 A0A0W8DSV8 D0N5G7 G4Z589 G5A9R7	5	http://www.kegg.jp/kegg-bin/show_pathway?map00930+K07515+K00022+K07515+K07511+K00022
map00524	Neomycin, kanamycin and gentamicin biosynthesis	A0A0W8CY50 W2FLY9 H3H6N4 V9DUW3 D0N687	5	http://www.kegg.jp/kegg-bin/show_pathway?map00524+K00845+K00845+K00845+K00845+K00845
map00561	Glycerolipid metabolism	H3GHZ1 G4Z043 G4YGC0 H3G972 D0NHM7	5	http://www.kegg.jp/kegg-bin/show_pathway?map00561+K14457+K00128+K15918+K00863+K00679
map05200	Pathways in cancer	G4YKA6 A0A0W8CRD8 B5M4T9 H3G966 D0NFX7	5	http://www.kegg.jp/kegg-bin/show_pathway?map05200+K08737+K07203+K04536+K04079+K03083
map00860	Porphyrin and chlorophyll metabolism	D0MRF7 H3G6S6 D0NPW4 W2I5G6 D0NMW5	5	http://www.kegg.jp/kegg-bin/show_pathway?map00860+K02259+K01885+K01885+K01885+K01698
map04261	Adrenergic signaling in cardiomyocytes	H3G9K6 P27165 G4YUB2 D0N7X5 H3G7L0	5	http://www.kegg.jp/kegg-bin/show_pathway?map04261+K11584+K02183+K05850+K04382+K04354
map00740	Riboflavin metabolism	A0A081A343 D0N6L1 A0A0W8BGD1 W3A0H9 H3GBP3	5	http://www.kegg.jp/kegg-bin/show_pathway?map00740+K14652+K00861+K00793+K14379+K14379
map03430	Mismatch repair	G4YKA6 G5AFA7 A0A0W8DK62 W2H9P7 W2PQ06	5	http://www.kegg.jp/kegg-bin/show_pathway?map03430+K08737+K10747+K10756+K10754+K10755
map05132	Salmonella infection	A0A0W8DEH4 B0B0X8 A0A0W8CH75 P22131 A4LAC4	5	http://www.kegg.jp/kegg-bin/show_pathway?map05132+K05756+K05692+K05692+K05692+K05692
map04139	Mitophagy - yeast	H3GBJ2 A0A0W8BXB4 A0A0W8CRD8 H3HEG2 D0MSF3	5	http://www.kegg.jp/kegg-bin/show_pathway?map04139+K08330+K17800+K07203+K03115+K08955
map00760	Nicotinate and nicotinamide metabolism	G4YUK5 W2G3U8 W2HV65 H3G995 D0P1T9	5	http://www.kegg.jp/kegg-bin/show_pathway?map00760+K03517+K18550+K03517+K03783+K00767
map05416	Viral myocarditis	G5ACJ4 B0B0X8 A0A0W8CH75 P22131 A4LAC4	5	http://www.kegg.jp/kegg-bin/show_pathway?map05416+K03260+K05692+K05692+K05692+K05692
map01523	Antifolate resistance	G4ZQ66 W2IKJ8 D0N4U8 A0A080ZSB8 A0A0W8CI83	5	http://www.kegg.jp/kegg-bin/show_pathway?map01523+K00600+K05681+K00600+K05665+K01307
map04310	Wnt signaling pathway	A0A0W8DMF1 A0A0W8DGP2 W2J5J6 H3HEG2 D0NFX7	5	http://www.kegg.jp/kegg-bin/show_pathway?map04310+K04507+K03347+K04508+K03115+K03083
map00350	Tyrosine metabolism	G4Z2C5 A0A0W8DTY5 H3G6L3 H3GPM4 A0A0W8DAM1	5	http://www.kegg.jp/kegg-bin/show_pathway?map00350+K00545+K14455+K00457+K00505+K00505
map04657	IL-17 signaling pathway	H3G6G4 H3G966 G4YPP5 D0NFX7	4	http://www.kegg.jp/kegg-bin/show_pathway?map04657+K12890+K04079+K12890+K03083
map04670	Leukocyte transendothelial migration	B0B0X8 A0A0W8CH75 P22131 A4LAC4	4	http://www.kegg.jp/kegg-bin/show_pathway?map04670+K05692+K05692+K05692+K05692
map05162	Measles	H3GB49 H3HEG2 H3GCS4 D0NFX7	4	http://www.kegg.jp/kegg-bin/show_pathway?map05162+K03283+K03115+K08860+K03083
map04916	Melanogenesis	P27165 H3GPM4 A0A0W8DAM1 D0NFX7	4	http://www.kegg.jp/kegg-bin/show_pathway?map04916+K02183+K00505+K00505+K03083
map03022	Basal transcription factors	A0A0W8DCD2 W2GZV1 G5AEY9 W2NI26	4	http://www.kegg.jp/kegg-bin/show_pathway?map03022+K02202+K06634+K03131+K03144
map04611	Platelet activation	B0B0X8 A0A0W8CH75 P22131 A4LAC4	4	http://www.kegg.jp/kegg-bin/show_pathway?map04611+K05692+K05692+K05692+K05692
map05215	Prostate cancer	A0A0W8CRD8 H3G966 D0MSB1 D0NFX7	4	http://www.kegg.jp/kegg-bin/show_pathway?map05215+K07203+K04079+K06276+K03083
map05414	Dilated cardiomyopathy	B0B0X8 A0A0W8CH75 P22131 A4LAC4	4	http://www.kegg.jp/kegg-bin/show_pathway?map05414+K05692+K05692+K05692+K05692
map00940	Phenylpropanoid biosynthesis	H3GDL0 H3GJZ1 A0A080Z2K7 A0A0W8BV53	4	http://www.kegg.jp/kegg-bin/show_pathway?map00940+K01188+K01188+K01188+K01188
map00130	Ubiquinone and other terpenoid-quinone biosynthesis	H3GA24 A0A0W8E045 H3G6L3 H3G7I8	4	http://www.kegg.jp/kegg-bin/show_pathway?map00130+K03809+K18534+K00457+K03809
map04136	Autophagy - other	H3GBJ2 A0A0W8CRD8 H3GIW4 D0N7X5	4	http://www.kegg.jp/kegg-bin/show_pathway?map04136+K08330+K07203+K17890+K04382
map04113	Meiosis - yeast	H3G9K6 W2IP98 D0N7X5 H3GAJ9	4	http://www.kegg.jp/kegg-bin/show_pathway?map04113+K11584+K02210+K04382+K02540
map05412	Arrhythmogenic right ventricular cardiomyopathy (ARVC)	B0B0X8 A0A0W8CH75 P22131 A4LAC4	4	http://www.kegg.jp/kegg-bin/show_pathway?map05412+K05692+K05692+K05692+K05692
map04727	GABAergic synapse	W2NI86 G4ZN49 B5M4T9 Q8H731	4	http://www.kegg.jp/kegg-bin/show_pathway?map04727+K01915+K13524+K04536+K01915
map03060	Protein export	D0NP72 A0A080Z9A7 H3G860 D0NY60	4	http://www.kegg.jp/kegg-bin/show_pathway?map03060+K03107+K09540+K09490+K10956
map04614	Renin-angiotensin system	A0A0W8DBX2 A0A080ZPP6 H3G907 G4ZDA7	4	http://www.kegg.jp/kegg-bin/show_pathway?map04614+K13289+K01285+K13289+K13289
map04621	NOD-like receptor signaling pathway	G4YVZ2 H3G966 H3GIW4 A0A0W8C7H2	4	http://www.kegg.jp/kegg-bin/show_pathway?map04621+K03671+K04079+K17890+K03671
map05020	Prion diseases	H3GZB3 W2K7F5 V9G2Y2 H3G860	4	http://www.kegg.jp/kegg-bin/show_pathway?map05020+K09553+K09553+K09553+K09490
map00750	Vitamin B6 metabolism	A0A0W8C8H9 H3GWU6 G4ZAW1 G4YWE4	4	http://www.kegg.jp/kegg-bin/show_pathway?map00750+K06215+K01733+K01733+K13248
map00600	Sphingolipid metabolism	A0A0W8C2A4 V9FRI5 G5AA22	3	http://www.kegg.jp/kegg-bin/show_pathway?map00600+K01634+K01201+K01201
map04024	cAMP signaling pathway	V9FE70 P27165 G4YUB2	3	http://www.kegg.jp/kegg-bin/show_pathway?map04024+K00232+K02183+K05850
map00360	Phenylalanine metabolism	V9E086 A0A0W8DTY5 H3G6L3	3	http://www.kegg.jp/kegg-bin/show_pathway?map00360+K00500+K14455+K00457
map01521	EGFR tyrosine kinase inhibitor resistance	W2KJT7 A0A0W8CRD8 D0NFX7	3	http://www.kegg.jp/kegg-bin/show_pathway?map01521+K03259+K07203+K03083
map03018	RNA degradation	A0A0W8DQ06 D0NHM8 D0N907	3	http://www.kegg.jp/kegg-bin/show_pathway?map03018+K04077+K04077+K12599
map00950	Isoquinoline alkaloid biosynthesis	A0A0W8DTY5 H3GPM4 A0A0W8DAM1	3	http://www.kegg.jp/kegg-bin/show_pathway?map00950+K14455+K00505+K00505
map04020	Calcium signaling pathway	W2IDF1 P27165 G4YUB2	3	http://www.kegg.jp/kegg-bin/show_pathway?map04020+K05863+K02183+K05850
map04722	Neurotrophin signaling pathway	P27165 D0MSB1 D0NFX7	3	http://www.kegg.jp/kegg-bin/show_pathway?map04722+K02183+K06276+K03083
map04915	Estrogen signaling pathway	P27165 H3GB49 H3G966	3	http://www.kegg.jp/kegg-bin/show_pathway?map04915+K02183+K03283+K04079
map02010	ABC transporters	H3GAS7 W2IKJ8 A0A080ZSB8	3	http://www.kegg.jp/kegg-bin/show_pathway?map02010+K05662+K05681+K05665
map04022	cGMP-PKG signaling pathway	W2IDF1 P27165 G4YUB2	3	http://www.kegg.jp/kegg-bin/show_pathway?map04022+K05863+K02183+K05850
map00965	Betalain biosynthesis	G4Z2C5 H3GPM4 A0A0W8DAM1	3	http://www.kegg.jp/kegg-bin/show_pathway?map00965+K00545+K00505+K00505
map00627	Aminobenzoate degradation	H3GAE7 D0N5G7 G4Z589	3	http://www.kegg.jp/kegg-bin/show_pathway?map00627+K07515+K07515+K07511
map05206	MicroRNAs in cancer	H3G5G1 A0A080ZSB8 A0A0W8CRD8	3	http://www.kegg.jp/kegg-bin/show_pathway?map05206+K10577+K05665+K07203
map04014	Ras signaling pathway	D0N0I0 P27165 B5M4T9	3	http://www.kegg.jp/kegg-bin/show_pathway?map04014+K07889+K02183+K04536
map04137	Mitophagy - animal	D0NYS3 H3HEG2 H3GCS4	3	http://www.kegg.jp/kegg-bin/show_pathway?map04137+K15637+K03115+K08860
map04115	p53 signaling pathway	A0A0W8DLI1 G4YFS6 G4ZXM3	3	http://www.kegg.jp/kegg-bin/show_pathway?map04115+K10808+K02087+K10133
map03015	mRNA surveillance pathway	H3G9K6 D0N7X5 H3G7L0	3	http://www.kegg.jp/kegg-bin/show_pathway?map03015+K11584+K04382+K04354
map04724	Glutamatergic synapse	W2NI86 B5M4T9 Q8H731	3	http://www.kegg.jp/kegg-bin/show_pathway?map04724+K01915+K04536+K01915
map04710	Circadian rhythm	A0A0W8DGP2 G4Z571 W2HF34	3	http://www.kegg.jp/kegg-bin/show_pathway?map04710+K03347+K07200+K07198
map05166	HTLV-I infection	W2JAG7 W2IDF1 D0NFX7	3	http://www.kegg.jp/kegg-bin/show_pathway?map05166+K00787+K05863+K03083
map02020	Two-component system	D0MRF7 W2NI86 Q8H731	3	http://www.kegg.jp/kegg-bin/show_pathway?map02020+K02259+K01915+K01915
map04914	Progesterone-mediated oocyte maturation	G4YFS6 H3G966	2	http://www.kegg.jp/kegg-bin/show_pathway?map04914+K02087+K04079
map04626	Plant-pathogen interaction	P27165 H3G966	2	http://www.kegg.jp/kegg-bin/show_pathway?map04626+K02183+K04079
map00906	Carotenoid biosynthesis	G4ZEV9 A0A0W8CT64	2	http://www.kegg.jp/kegg-bin/show_pathway?map00906+K09838+K09838
map00790	Folate biosynthesis	G4ZXT2 A0A0W8CI83	2	http://www.kegg.jp/kegg-bin/show_pathway?map00790+K03750+K01307
map00261	Monobactam biosynthesis	A0A0W8DZG3 H3G5L7	2	http://www.kegg.jp/kegg-bin/show_pathway?map00261+K00928+K13811
map03020	RNA polymerase	W2FVX0 G4ZRG7	2	http://www.kegg.jp/kegg-bin/show_pathway?map03020+K03002+K03015
map00232	Caffeine metabolism	A0A0W8CAA5 H3GV00	2	http://www.kegg.jp/kegg-bin/show_pathway?map00232+K00365+K00365
map04972	Pancreatic secretion	H3GQX5 G4YUB2	2	http://www.kegg.jp/kegg-bin/show_pathway?map04972+K01312+K05850
map04216	Ferroptosis	G5AA29 D0N554	2	http://www.kegg.jp/kegg-bin/show_pathway?map04216+K11204+K01897
map04340	Hedgehog signaling pathway	A0A0W8DGP2 D0NFX7	2	http://www.kegg.jp/kegg-bin/show_pathway?map04340+K03347+K03083
map00450	Selenocompound metabolism	G5AB13 H3G5L7	2	http://www.kegg.jp/kegg-bin/show_pathway?map00450+K01874+K13811
map05133	Pertussis	P27165 W2IRR1	2	http://www.kegg.jp/kegg-bin/show_pathway?map05133+K02183+K05765
map00040	Pentose and glucuronate interconversions	G5AAH9 H3GA63	2	http://www.kegg.jp/kegg-bin/show_pathway?map00040+K01805+K01805
map04744	Phototransduction	P27165 B5M4T9	2	http://www.kegg.jp/kegg-bin/show_pathway?map04744+K02183+K04536
map00254	Aflatoxin biosynthesis	H3GWA7 D0NZ18	2	http://www.kegg.jp/kegg-bin/show_pathway?map00254+K11262+K11262
map04072	Phospholipase D signaling pathway	A0A0W8CRD8 A0A0W8DLM6	2	http://www.kegg.jp/kegg-bin/show_pathway?map04072+K07203+K07937
map00281	Geraniol degradation	A0A0W8DSV8 G5A9R7	2	http://www.kegg.jp/kegg-bin/show_pathway?map00281+K00022+K00022
map04975	Fat digestion and absorption	H3GHZ1 A0A0W8DTY5	2	http://www.kegg.jp/kegg-bin/show_pathway?map04975+K14457+K14455
map05142	Chagas disease (American trypanosomiasis)	D0N7X5 H3G7L0	2	http://www.kegg.jp/kegg-bin/show_pathway?map05142+K04382+K04354
map05224	Breast cancer	A0A0W8CRD8 D0NFX7	2	http://www.kegg.jp/kegg-bin/show_pathway?map05224+K07203+K03083
map04012	ErbB signaling pathway	A0A0W8CRD8 D0NFX7	2	http://www.kegg.jp/kegg-bin/show_pathway?map04012+K07203+K03083
map04360	Axon guidance	W2IRR1 D0NFX7	2	http://www.kegg.jp/kegg-bin/show_pathway?map04360+K05765+K03083
map05213	Endometrial cancer	D0MSB1 D0NFX7	2	http://www.kegg.jp/kegg-bin/show_pathway?map05213+K06276+K03083
map04666	Fc gamma R-mediated phagocytosis	A0A0W8DEH4 W2IRR1	2	http://www.kegg.jp/kegg-bin/show_pathway?map04666+K05756+K05765
map04341	Hedgehog signaling pathway - fly	A0A0W8DGP2 D0NFX7	2	http://www.kegg.jp/kegg-bin/show_pathway?map04341+K03347+K03083
map04062	Chemokine signaling pathway	B5M4T9 D0NFX7	2	http://www.kegg.jp/kegg-bin/show_pathway?map04062+K04536+K03083
map00730	Thiamine metabolism	A0A0W8CTE3 H3GIP9	2	http://www.kegg.jp/kegg-bin/show_pathway?map00730+K00939+K00939
map01524	Platinum drug resistance	G4YKA6 D0MSB1	2	http://www.kegg.jp/kegg-bin/show_pathway?map01524+K08737+K06276
map04622	RIG-I-like receptor signaling pathway	H3G972 H3G780	2	http://www.kegg.jp/kegg-bin/show_pathway?map04622+K00863+K11594
map04925	Aldosterone synthesis and secretion	P27165 W2NUF9	2	http://www.kegg.jp/kegg-bin/show_pathway?map04925+K02183+K08794
map04540	Gap junction	G4YFS6 G4XXU1	2	http://www.kegg.jp/kegg-bin/show_pathway?map04540+K02087+K07375
map00053	Ascorbate and aldarate metabolism	G4Z043 D0N2W0	2	http://www.kegg.jp/kegg-bin/show_pathway?map00053+K00128+K00225
map04918	Thyroid hormone synthesis	A0A0W8CFH6 H3G860	2	http://www.kegg.jp/kegg-bin/show_pathway?map04918+K00432+K09490
map04740	Olfactory transduction	P27165 B5M4T9	2	http://www.kegg.jp/kegg-bin/show_pathway?map04740+K02183+K04536
map05034	Alcoholism	P27165 B5M4T9	2	http://www.kegg.jp/kegg-bin/show_pathway?map05034+K02183+K04536
map04380	Osteoclast differentiation	W3A0H9 H3GBP3	2	http://www.kegg.jp/kegg-bin/show_pathway?map04380+K14379+K14379
map04940	Type I diabetes mellitus	A0A0W8DQ06 D0NHM8	2	http://www.kegg.jp/kegg-bin/show_pathway?map04940+K04077+K04077
map04970	Salivary secretion	P27165 G4YUB2	2	http://www.kegg.jp/kegg-bin/show_pathway?map04970+K02183+K05850
map04064	NF-kappa B signaling pathway	H3G5G1 H3HEG2	2	http://www.kegg.jp/kegg-bin/show_pathway?map04064+K10577+K03115
map04660	T cell receptor signaling pathway	D0MSB1 D0NFX7	2	http://www.kegg.jp/kegg-bin/show_pathway?map04660+K06276+K03083
map04713	Circadian entrainment	P27165 B5M4T9	2	http://www.kegg.jp/kegg-bin/show_pathway?map04713+K02183+K04536
map05145	Toxoplasmosis	H3GB49 D0MSB1	2	http://www.kegg.jp/kegg-bin/show_pathway?map05145+K03283+K06276
map00340	Histidine metabolism	G4Z043 G4Z3A5	2	http://www.kegg.jp/kegg-bin/show_pathway?map00340+K00128+K01745
map00592	alpha-Linolenic acid metabolism	G5AA61 V9FE70	2	http://www.kegg.jp/kegg-bin/show_pathway?map00592+K07513+K00232
map05214	Glioma	P27165 A0A0W8CRD8	2	http://www.kegg.jp/kegg-bin/show_pathway?map05214+K02183+K07203
map05231	Choline metabolism in cancer	A0A0W8CRD8 D0MSB1	2	http://www.kegg.jp/kegg-bin/show_pathway?map05231+K07203+K06276
map02024	Quorum sensing	A0A0W8DEH0 D0N554	2	http://www.kegg.jp/kegg-bin/show_pathway?map02024+K01626+K01897
map04350	TGF-beta signaling pathway	A0A0W8DGP2 D0N7X5	2	http://www.kegg.jp/kegg-bin/show_pathway?map04350+K03347+K04382
map05210	Colorectal cancer	G4YKA6 D0NFX7	2	http://www.kegg.jp/kegg-bin/show_pathway?map05210+K08737+K03083
map04659	Th17 cell differentiation	A0A0W8CRD8 H3G966	2	http://www.kegg.jp/kegg-bin/show_pathway?map04659+K07203+K04079
map04974	Protein digestion and absorption	H3GQX5 A0A080ZPP6	2	http://www.kegg.jp/kegg-bin/show_pathway?map04974+K01312+K01285
map04612	Antigen processing and presentation	H3GB49 H3G966	2	http://www.kegg.jp/kegg-bin/show_pathway?map04612+K03283+K04079
map00670	One carbon pool by folate	G4ZQ66 D0N4U8	2	http://www.kegg.jp/kegg-bin/show_pathway?map00670+K00600+K00600
map00660	C5-Branched dibasic acid metabolism	G4YQB6	1	http://www.kegg.jp/kegg-bin/show_pathway?map00660+K01652
map04917	Prolactin signaling pathway	D0NFX7	1	http://www.kegg.jp/kegg-bin/show_pathway?map04917+K03083
map00960	Tropane, piperidine and pyridine alkaloid biosynthesis	A0A0W8DTY5	1	http://www.kegg.jp/kegg-bin/show_pathway?map00960+K14455
map04930	Type II diabetes mellitus	A0A0W8CRD8	1	http://www.kegg.jp/kegg-bin/show_pathway?map04930+K07203
map00140	Steroid hormone biosynthesis	G4Z2C5	1	http://www.kegg.jp/kegg-bin/show_pathway?map00140+K00545
map00510	N-Glycan biosynthesis	D0NSS5	1	http://www.kegg.jp/kegg-bin/show_pathway?map00510+K03844
map00513	Various types of N-glycan biosynthesis	D0NSS5	1	http://www.kegg.jp/kegg-bin/show_pathway?map00513+K03844
map00983	Drug metabolism - other enzymes	G4ZMK2	1	http://www.kegg.jp/kegg-bin/show_pathway?map00983+K00760
map04750	Inflammatory mediator regulation of TRP channels	P27165	1	http://www.kegg.jp/kegg-bin/show_pathway?map04750+K02183
map04664	Fc epsilon RI signaling pathway	D0MSB1	1	http://www.kegg.jp/kegg-bin/show_pathway?map04664+K06276
map04630	Jak-STAT signaling pathway	A0A0W8CRD8	1	http://www.kegg.jp/kegg-bin/show_pathway?map04630+K07203
map00300	Lysine biosynthesis	A0A0W8DZG3	1	http://www.kegg.jp/kegg-bin/show_pathway?map00300+K00928
map00430	Taurine and hypotaurine metabolism	H3GRZ9	1	http://www.kegg.jp/kegg-bin/show_pathway?map00430+K15371
map00364	Fluorobenzoate degradation	H3G5Z7	1	http://www.kegg.jp/kegg-bin/show_pathway?map00364+K01061
map04662	B cell receptor signaling pathway	D0NFX7	1	http://www.kegg.jp/kegg-bin/show_pathway?map04662+K03083
map00623	Toluene degradation	H3G5Z7	1	http://www.kegg.jp/kegg-bin/show_pathway?map00623+K01061
map05014	Amyotrophic lateral sclerosis (ALS)	D0NQ89	1	http://www.kegg.jp/kegg-bin/show_pathway?map05014+K03781
map04130	SNARE interactions in vesicular transport	A0A0W8DW29	1	http://www.kegg.jp/kegg-bin/show_pathway?map04130+K08490
map04960	Aldosterone-regulated sodium reabsorption	D0MSB1	1	http://www.kegg.jp/kegg-bin/show_pathway?map04960+K06276
map04961	Endocrine and other factor-regulated calcium reabsorption	D0N114	1	http://www.kegg.jp/kegg-bin/show_pathway?map04961+K11824
map04010	MAPK signaling pathway	H3GB49	1	http://www.kegg.jp/kegg-bin/show_pathway?map04010+K03283
map00072	Synthesis and degradation of ketone bodies	D0NFM9	1	http://www.kegg.jp/kegg-bin/show_pathway?map00072+K01027
map04712	Circadian rhythm - plant	H3HEG2	1	http://www.kegg.jp/kegg-bin/show_pathway?map04712+K03115
map04080	Neuroactive ligand-receptor interaction	H3GQX5	1	http://www.kegg.jp/kegg-bin/show_pathway?map04080+K01312
map00791	Atrazine degradation	W2HC46	1	http://www.kegg.jp/kegg-bin/show_pathway?map00791+K01427
map05146	Amoebiasis	D0N0I0	1	http://www.kegg.jp/kegg-bin/show_pathway?map05146+K07889
map05221	Acute myeloid leukemia	A0A0W8CRD8	1	http://www.kegg.jp/kegg-bin/show_pathway?map05221+K07203
map00361	Chlorocyclohexane and chlorobenzene degradation	H3G5Z7	1	http://www.kegg.jp/kegg-bin/show_pathway?map00361+K01061
map00514	Other types of O-glycan biosynthesis	H3GZ29	1	http://www.kegg.jp/kegg-bin/show_pathway?map00514+K20781
map03410	Base excision repair	G5AFA7	1	http://www.kegg.jp/kegg-bin/show_pathway?map03410+K10747
map04976	Bile secretion	W2IKJ8	1	http://www.kegg.jp/kegg-bin/show_pathway?map04976+K05681
map04924	Renin secretion	P27165	1	http://www.kegg.jp/kegg-bin/show_pathway?map04924+K02183
map00362	Benzoate degradation	W2LJG5	1	http://www.kegg.jp/kegg-bin/show_pathway?map00362+K00252
map05217	Basal cell carcinoma	D0NFX7	1	http://www.kegg.jp/kegg-bin/show_pathway?map05217+K03083
map04971	Gastric acid secretion	P27165	1	http://www.kegg.jp/kegg-bin/show_pathway?map04971+K02183
map00900	Terpenoid backbone biosynthesis	W2JAG7	1	http://www.kegg.jp/kegg-bin/show_pathway?map00900+K00787
map04624	Toll and Imd signaling pathway	A0A0W8D3R6	1	http://www.kegg.jp/kegg-bin/show_pathway?map04624+K06689
map04725	Cholinergic synapse	B5M4T9	1	http://www.kegg.jp/kegg-bin/show_pathway?map04725+K04536
map04720	Long-term potentiation	P27165	1	http://www.kegg.jp/kegg-bin/show_pathway?map04720+K02183
map05031	Amphetamine addiction	P27165	1	http://www.kegg.jp/kegg-bin/show_pathway?map05031+K02183
map00903	Limonene and pinene degradation	G4Z043	1	http://www.kegg.jp/kegg-bin/show_pathway?map00903+K00128
map04668	TNF signaling pathway	D0NYS3	1	http://www.kegg.jp/kegg-bin/show_pathway?map04668+K15637
map04912	GnRH signaling pathway	P27165	1	http://www.kegg.jp/kegg-bin/show_pathway?map04912+K02183
map00981	Insect hormone biosynthesis	G4Z043	1	http://www.kegg.jp/kegg-bin/show_pathway?map00981+K00128
map04977	Vitamin digestion and absorption	A0A080ZSB8	1	http://www.kegg.jp/kegg-bin/show_pathway?map04977+K05665
map05032	Morphine addiction	B5M4T9	1	http://www.kegg.jp/kegg-bin/show_pathway?map05032+K04536
map00785	Lipoic acid metabolism	A0A0W8D396	1	http://www.kegg.jp/kegg-bin/show_pathway?map00785+K03644
map04214	Apoptosis - fly	H3GCS4	1	http://www.kegg.jp/kegg-bin/show_pathway?map04214+K08860
map05223	Non-small cell lung cancer	D0MSB1	1	http://www.kegg.jp/kegg-bin/show_pathway?map05223+K06276
map04730	Long-term depression	D0N7X5	1	http://www.kegg.jp/kegg-bin/show_pathway?map04730+K04382
map04270	Vascular smooth muscle contraction	P27165	1	http://www.kegg.jp/kegg-bin/show_pathway?map04270+K02183
map01522	Endocrine resistance	A0A0W8CRD8	1	http://www.kegg.jp/kegg-bin/show_pathway?map01522+K07203
map00625	Chloroalkane and chloroalkene degradation	G4Z043	1	http://www.kegg.jp/kegg-bin/show_pathway?map00625+K00128
map05161	Hepatitis B	H3G780	1	http://www.kegg.jp/kegg-bin/show_pathway?map05161+K11594
map04726	Serotonergic synapse	B5M4T9	1	http://www.kegg.jp/kegg-bin/show_pathway?map04726+K04536
map04550	Signaling pathways regulating pluripotency of stem cells	D0NFX7	1	http://www.kegg.jp/kegg-bin/show_pathway?map04550+K03083
map00590	Arachidonic acid metabolism	A0A0W8CFH6	1	http://www.kegg.jp/kegg-bin/show_pathway?map00590+K00432
map04962	Vasopressin-regulated water reabsorption	D0N0I0	1	http://www.kegg.jp/kegg-bin/show_pathway?map04962+K07889
map04711	Circadian rhythm - fly	D0NFX7	1	http://www.kegg.jp/kegg-bin/show_pathway?map04711+K03083

## Sheet: Enrichment
Map_ID	Map_Name	Test	TestAll	Ref	RefAll	Test_per	Ref_per	Test_Seq	Ref_Seq	Over_Under	P value	FDR	richFactor
map00280	Valine, leucine and isoleucine degradation	27	1502	42	4370	1.7976	0.961098	H3GAL9 G5AA61 A0A081A260 H3G9V7 G4Z043 D0MUX1 G4ZN49 D0NDD7 H3GAE7 D0N7Z2 D0NFM9 A0A0W8DSV8 A0A0W8BYL6 W2GR41 D0N5G7 G4Z7L2 G4Z589 H3GAX7 A0A080ZKT5 D0NR26 D0N1Q9 G5A9R7 H3G856 H3GB46 D0N7H7 A0A0W8CX17 G4Z8Z5	G4YZ93 V9FEV0 D0NFT1 H3GAE7 H3GAL9 D0NR26 G5AA61 G4Z043 H3G9X7 A0A081A260 A0A0W8BYL6 A0A0W8DSV8 G5A9R7 G4Z589 G4Z2A2 D0N7H7 W2GR41 D0N5G7 H3GA11 D0MVI4 H3GD20 D0MUX1 D0N1Q9 G4Z8Z5 D0NTR0 D0NDD7 G5AF39 H3GB46 D0NFM9 G4Z6U2 H3GAX7 A0A080ZKT5 A0A0W8CMM6 G4Z7L2 D0N7Z2 H3G856 G4ZN49 H3G9V7 H3HDR7 A0A0W8CX17 A0A0W8C8I7 G4YEA1	over	6.77187e-05	0.019503	0.642857
map00640	Propanoate metabolism	20	1502	33	4370	1.33156	0.755149	D0MRJ0 H3GAL9 A0A081A260 H3GWA7 D0NZ18 D0MRI9 G4ZN49 D0NDD7 H3GAE7 A0A0W8BYL6 D0N5G7 G4Z7L2 G4Z589 H3GAX7 D0NR26 G5A1F5 H3G856 H3GB63 H3GAK3 G4Z8Z5	D0NDE7 G5A1F5 H3GAE7 H3GAL9 D0NR26 A0A081A260 D0MRI9 H3GWA7 W2J410 D0NZ18 A0A0W8BYL6 G4Z589 A0A0W8CQT3 H3GAK3 D0N5G7 H3GA11 D0MVI4 H3GD20 G4Z8Z5 D0NDD7 G4ZQI4 G4Z6U2 H3GAX7 A0A0W8CMM6 H3G7K9 H3GB63 G4Z7L2 G4ZQI2 D0MRJ0 H3G856 G4ZN49 H3HDR7 A0A0W8C8I7	over	0.00177183	0.255144	0.606061
map00062	Fatty acid elongation	12	1502	18	4370	0.798935	0.411899	A0A081ALM8 D0MUX1 H3GAE7 A0A0W8DSV8 D0N728 W2GR41 G4YYT8 D0N5G7 G4Z589 G5A9R7 H3GB46 D0N7H7	H3GAE7 A0A0W8DSV8 G5A9R7 G4Z589 D0N7H7 W2GR41 D0N5G7 H3GA11 H3GTD3 H3GN59 D0MUX1 H3GB46 G4ZKM7 V9EMT4 D0N728 D0MSY4 A0A081ALM8 G4YYT8	over	0.00513421	0.492884	0.666667
map00511	Other glycan degradation	5	1502	6	4370	0.332889	0.1373	V9FRI5 D0NE48 A0A0W8BVQ3 G5AA22 G4Z5K4	G4Z5K4 A0A0W8BVQ3 V9FRI5 D0NE48 G5AA22 G5AA24	over	0.0204652	0.94423	0.833333
map00930	Caprolactam degradation	5	1502	6	4370	0.332889	0.1373	H3GAE7 A0A0W8DSV8 D0N5G7 G4Z589 G5A9R7	H3GAE7 A0A0W8DSV8 G5A9R7 G4Z589 D0N5G7 H3GA11	over	0.0204652	0.94423	0.833333
map00524	Neomycin, kanamycin and gentamicin biosynthesis	5	1502	6	4370	0.332889	0.1373	A0A0W8CY50 W2FLY9 H3H6N4 V9DUW3 D0N687	H3H6N4 V9DUW3 A0A0W8CY50 W2FLY9 D0N687 G4ZZ20	over	0.0204652	0.94423	0.833333
map05410	Hypertrophic cardiomyopathy (HCM)	6	1502	8	4370	0.399467	0.183066	B0B0X8 G4Z571 A0A0W8CH75 W2HF34 P22131 A4LAC4	P22131 Q84P47 A4LAC4 A0A0W8CH75 W2KMP9 B0B0X8 G4Z571 W2HF34	over	0.02295	0.94423	0.75
map01212	Fatty acid metabolism	24	1502	51	4370	1.59787	1.16705	V9E6L5 G5A275 G5AA61 G4YNA8 V9FE70 H3G708 H3GWA7 A0A081B0U3 D0NZ18 D0MUX1 H3GAE7 D0N7Z2 A0A0W8DSV8 D0N728 W2GR41 G4YYT8 D0N5G7 D0NZS4 G4Z589 D0MQG3 G5A9R7 H3GB46 D0N7H7 D0N554	H3GAE7 G5AA61 H3G9X7 H3GWA7 D0NZ18 D0MWS1 A0A0W8DSV8 G5A9R7 D0N554 G4Z589 H3GRK5 A0A0W8CQT3 G4Z2A2 D0N7H7 W2GR41 D0N5G7 H3GA11 G4YNA8 H3GTD3 H3GA53 G5A354 H3GN59 D0MUX1 G5A1Z9 D0NTR0 W2M584 H3GB46 G4Z6U2 A0A0W8CC18 A0A0W8CMM6 G4ZKM7 V9G2H6 H3GX21 V9FE70 D0NZS4 V9EMT4 V9EW49 D0N728 D0MSY4 D0MQG3 H3G708 D0N7Z2 D0N627 V9E6L5 A0A0W8DP60 G4YYT8 G5A275 D0N2X8 G4Z850 A0A081B0U3 A0A0W8CY03	over	0.0403851	0.951273	0.470588
map00630	Glyoxylate and dicarboxylate metabolism	19	1502	39	4370	1.26498	0.892449	G4ZPE2 H3GAL9 G4ZQ66 D0NME3 H3G8G6 D0N4U8 A0A081A260 W2NI86 H3G951 D0NQ89 G4Z2L1 G4YGC0 D0NDD7 A0A0W8BYL6 G4Z7L2 H3GAX7 D0NR26 A0A0W8AY68 Q8H731	H3GAF9 D0NME3 G4ZPE2 H3GAL9 G4Z2L1 D0MUR6 D0NR26 H3G951 A0A081A260 Q8H731 A0A081ASP3 D0N4U8 W2NI86 H3GAH1 G4YYT6 A0A0W8BYL6 A0A0W8AY68 A0A0W8CFF7 G4ZQ66 A0A0W8BXK1 G4YPI1 H3G8X1 A0A0W8CG19 G4YTB0 D0NDD7 G4Z6U2 H3GAX7 D0NQ89 A0A0W8CMM6 A9QNB5 W2GJQ1 G4Z7L2 A0A0W8C5A6 G4ZJD7 G4YGC0 D0P408 D0NH90 H3G8G6 A0A0W8CVV2	over	0.0445277	0.951273	0.487179
map00940	Phenylpropanoid biosynthesis	4	1502	5	4370	0.266312	0.114416	H3GDL0 H3GJZ1 A0A080Z2K7 A0A0W8BV53	H3GJZ1 A0A0W8BV53 H3GDL0 A0A080Z2K7 G4YMD0	over	0.050493	0.951273	0.8
map00750	Vitamin B6 metabolism	4	1502	5	4370	0.266312	0.114416	A0A0W8C8H9 H3GWU6 G4ZAW1 G4YWE4	G4ZAW1 D0NJP0 G4YWE4 A0A0W8C8H9 H3GWU6	over	0.050493	0.951273	0.8
map04745	Phototransduction - fly	5	1502	7	4370	0.332889	0.160183	P27165 B0B0X8 A0A0W8CH75 P22131 A4LAC4	P22131 Q84P47 A4LAC4 A0A0W8CH75 W2KMP9 B0B0X8 P27165	over	0.0513875	0.951273	0.714286
map00780	Biotin metabolism	5	1502	7	4370	0.332889	0.160183	E6PBR1 G4YNA8 E6PBQ9 D0MQG3 G5A933	D0MWS1 E6PBQ9 G4YNA8 E6PBR1 D0MQG3 D0N627 G5A933	over	0.0513875	0.951273	0.714286
map04142	Lysosome	17	1502	35	4370	1.13182	0.800915	V9FRI5 W3A0H9 A0A0W8CCU0 W2LA64 H3GBP3 D0MTR2 G5AA22 D0N728 A0A0W8DKF8 G4YYT8 H3H4A6 A0A0W8C9D8 H3H057 A0A0W8DBX2 H3G907 A0A080Z9F0 G4ZDA7	G4Z251 D0MUN7 W2GVQ7 A0A0W8C574 H3H4A6 A0A0W8CCU0 A0A0W8DBX2 V9FRI5 A0A0W8B0I0 D0N5X1 W2LJD8 G5AA22 D0MRN0 G4ZPB3 H3G907 G4YKB9 A0A080Z9F0 A0A0W8DKF8 G4ZJU5 A0A0W8C9D8 D0N728 G4ZDA7 W3A0H9 D0NQK5 G5AA24 V9E9Y1 H3GBP3 W2LA64 D0N784 G4YYT8 H3G9G0 D0MTR2 A0A0W8CKF8 H3H057 W2H3V0	over	0.0574664	0.951273	0.485714
map01210	2-Oxocarboxylic acid metabolism	14	1502	28	4370	0.932091	0.640732	G4YQB6 A0A0W8DZG3 G4YE49 A0A0W8CCB8 D0MY04 A0A0W8DTY5 A0A0W8CZK1 W2GAZ3 H3HDJ2 H3G9V7 H3H3D6 W2GKT1 H3G951 G4Z2L1	W2GAZ3 G4YE49 G4Z2L1 D0MUR6 H3G951 G4YMI5 W2GKT1 A0A0W8CCB8 H3HA86 A0A0W8CZK1 D0MX38 G4ZYJ7 H3H3D6 H3GB83 A0A080Z6V9 D0MY09 D0MY04 W2WSM9 G4YQB6 H3G9S1 H3HDJ2 G4YQK3 G4YJB3 A0A0W8DTY5 G4YM73 W2W4Z3 A0A0W8DZG3 H3G9V7	over	0.0634026	0.951273	0.5
map00520	Amino sugar and nucleotide sugar metabolism	16	1502	33	4370	1.06525	0.755149	H3GAR1 A0A0W8CY50 H3G7G2 W2FLY9 D0P2F9 H3H6N4 G4YZZ5 V9DUW3 D0N687 G4Z0N4 H3GAH3 D0MUR7 H3G8D0 H3HD79 H3GD17 G5A7D6	G4YID5 D0NWZ2 A0A0W8C5P3 H3G8W2 H3HD79 G4Z973 D0NY08 H3H6N4 V9DUW3 A0A0W8CY50 W2HEV2 W2FLY9 D0N687 H3G8D0 G4ZZ20 G4ZZ79 H3HAZ7 A0A0W8C9K0 G4YZZ5 H3GAR1 H3GD17 H3G7G2 A0A080ZQY4 D0P2F9 G4Z0N4 D0NNX5 H3HEB9 A0A0W8CXW1 A0A0W8C097 H3GAH3 G4ZWX5 D0MUR7 G5A7D6	over	0.0653912	0.951273	0.484848
map00260	Glycine, serine and threonine metabolism	17	1502	36	4370	1.13182	0.823799	G4ZQ23 H3GAL9 A0A0W8DZG3 G4ZQ66 G4ZGI3 H3G8G6 H3GWU6 D0N4U8 A0A081A260 D0N8B4 G4ZAW1 G4YGC0 W2ISB0 D0NR26 D0N5Q5 A0A081ANI6 D0MT22	H3GAL9 D0NR26 A0A081A260 A0A081ASP3 D0N4U8 A0A0W8CFF7 G4ZQ66 G4ZQ23 D0N8B4 G4ZAW1 D0NJP0 D0MVQ7 G4ZY22 W2ISB0 H3GTF9 D0NAM5 A0A0W8AXS9 G5A3P4 W2GJQ1 H3GWU6 H3GAI2 G4Z4V6 G4ZGI3 A0A0W8C5A6 G4ZJD7 H3GA23 H3GAS0 G4ZQ65 G4YGC0 D0NH90 A0A081ANI6 H3G8G6 A0A0W8DZG3 D0N5Q5 D0MT22 V9E4B7	over	0.0750838	0.951273	0.472222
map00460	Cyanoamino acid metabolism	6	1502	10	4370	0.399467	0.228833	G4ZQ66 D0N4U8 H3GDL0 H3GJZ1 A0A080Z2K7 A0A0W8BV53	A0A081ASP3 D0N4U8 A0A0W8CFF7 G4ZQ66 H3GJZ1 A0A0W8BV53 H3GDL0 H3GAK0 A0A080Z2K7 G4YMD0	over	0.0874448	0.951273	0.6
map00740	Riboflavin metabolism	5	1502	8	4370	0.332889	0.183066	A0A081A343 D0N6L1 A0A0W8BGD1 W3A0H9 H3GBP3	A0A081A343 A0A081A5Y5 W3A0H9 A0A0W8BGD1 D0N6L1 H3GBP3 D0MWH8 H3H2G3	over	0.0987832	0.951273	0.625
map00760	Nicotinate and nicotinamide metabolism	5	1502	8	4370	0.332889	0.183066	G4YUK5 W2G3U8 W2HV65 H3G995 D0P1T9	G4YUK5 D0P1T9 G4YVY0 D0NN99 W2HV65 D0NYH8 H3G995 W2G3U8	over	0.0987832	0.951273	0.625
map00650	Butanoate metabolism	8	1502	15	4370	0.532623	0.343249	G4YQB6 G4ZN49 H3GAE7 D0NFM9 A0A0W8DSV8 D0N5G7 G4Z589 G5A9R7	H3GAE7 A0A0W8DSV8 G5A9R7 G4Z589 G4Z2A2 D0N5G7 H3GA11 D0MX38 D0NTR0 D0NFM9 G4Z6U2 A0A0W8CMM6 G4YQB6 G4ZN49 H3HDR7	over	0.102926	0.951273	0.533333
map00071	Fatty acid degradation	20	1502	45	4370	1.33156	1.02975	G5AA61 V9FE70 H3G708 A0A081B0U3 G4Z043 D0MUX1 H3GAE7 D0N7Z2 A0A0W8DSV8 H3HB29 W2LJG5 W2GR41 D0N5G7 D0NZS4 G4Z589 G5A9R7 G4YJB2 H3GB46 D0N7H7 D0N554	G4YZ93 V9FEV0 D0NFT1 H3GAE7 G5AA61 G4Z043 H3G9X7 A0A0W8DSV8 G5A9R7 D0N554 G4Z589 H3GRK5 G4Z2A2 D0N7H7 W2GR41 D0N5G7 H3GA11 H3GA53 G5A354 D0MUX1 G5A1Z9 D0NTR0 W2M584 W2J9S8 H3GAC1 H3GB46 G4Z6U2 A0A0W8CC18 A0A0W8CMM6 V9G2H6 H3GX21 V9FE70 A0A0W8DCK3 D0NZS4 V9EW49 W2LJG5 H3G708 D0N7Z2 G4YJB2 A0A0W8DYE3 H3HB29 D0N2X8 G4Z850 A0A081B0U3 A0A0W8CY03	over	0.102991	0.951273	0.444444
map05414	Dilated cardiomyopathy	4	1502	6	4370	0.266312	0.1373	B0B0X8 A0A0W8CH75 P22131 A4LAC4	P22131 Q84P47 A4LAC4 A0A0W8CH75 W2KMP9 B0B0X8	over	0.110548	0.951273	0.666667
map05412	Arrhythmogenic right ventricular cardiomyopathy (ARVC)	4	1502	6	4370	0.266312	0.1373	B0B0X8 A0A0W8CH75 P22131 A4LAC4	P22131 Q84P47 A4LAC4 A0A0W8CH75 W2KMP9 B0B0X8	over	0.110548	0.951273	0.666667
map04614	Renin-angiotensin system	4	1502	6	4370	0.266312	0.1373	A0A0W8DBX2 A0A080ZPP6 H3G907 G4ZDA7	A0A0W8DBX2 H3G907 G4ZDA7 D0NAX9 A0A0W8CKF8 A0A080ZPP6	over	0.110548	0.951273	0.666667
map00680	Methane metabolism	14	1502	30	4370	0.932091	0.686499	G4ZQ23 D0MRJ0 G4ZQ66 D0N4U8 G4Z2J6 D0N8B4 D0MRI9 H3G972 H3HC28 H3GB63 A0A081ANI6 H3GAK3 W2NE46 D0MT22	G4YKG5 G4YN42 D0NNU8 D0MRI9 G4YHC4 H3HDB8 A0A081ASP3 G5AIQ2 D0N4U8 A0A0W8CFF7 H3GAK3 G4ZQ66 H3G9S8 G4ZQ23 D0N8B4 W2NE46 W2J9S8 G4ZQI4 H3GAC1 A0A0W8D6B3 H3GB63 H3GLI1 H3GA23 H3G972 G4Z2J6 H3HC28 G4ZQI2 D0MRJ0 A0A081ANI6 D0MT22	over	0.110747	0.951273	0.466667
map05110	Vibrio cholerae infection	12	1502	25	4370	0.798935	0.572082	B0B0X8 A0A0W8CCU0 A0A0W8DD57 W2LA64 A0A0W8CH75 G4YZ19 H3H4A6 P22131 D0N597 D0NY60 A4LAC4 A0A0W8DLM6	P22131 Q84P47 A4LAC4 A0A0W8CH75 A0A0W8DD57 W2KMP9 W2GS66 B0B0X8 A0A0W8C574 H3H4A6 A0A0W8CCU0 A0A0W8DLM6 W2G2V3 H3GFZ5 A0A0W8C8P9 D0MRN0 G4ZPB3 A0A0W8DLL2 G4YZ19 G4ZUH4 D0NY60 D0NHU0 D0N597 H3HDP0 W2LA64	over	0.111248	0.951273	0.48
map00906	Carotenoid biosynthesis	2	1502	2	4370	0.133156	0.0457666	G4ZEV9 A0A0W8CT64	A0A0W8CT64 G4ZEV9	over	0.118083	0.951273	1
map04340	Hedgehog signaling pathway	2	1502	2	4370	0.133156	0.0457666	A0A0W8DGP2 D0NFX7	A0A0W8DGP2 D0NFX7	over	0.118083	0.951273	1
map04744	Phototransduction	2	1502	2	4370	0.133156	0.0457666	P27165 B5M4T9	P27165 B5M4T9	over	0.118083	0.951273	1
map00281	Geraniol degradation	2	1502	2	4370	0.133156	0.0457666	A0A0W8DSV8 G5A9R7	A0A0W8DSV8 G5A9R7	over	0.118083	0.951273	1
map04740	Olfactory transduction	2	1502	2	4370	0.133156	0.0457666	P27165 B5M4T9	P27165 B5M4T9	over	0.118083	0.951273	1
map04970	Salivary secretion	2	1502	2	4370	0.133156	0.0457666	P27165 G4YUB2	G4YUB2 P27165	over	0.118083	0.951273	1
map04931	Insulin resistance	7	1502	13	4370	0.466045	0.297483	G4Z571 W2H254 A0A0W8CRD8 W2HF34 H3GD17 D0MSB1 D0NFX7	W2G6P0 H3GD17 A0A0W8C7E3 A0A080ZQY4 G4Z571 W2H254 D0MSB1 H3HDS7 A0A0W8CZ54 D0NFX7 D0NF40 A0A0W8CRD8 W2HF34	over	0.118909	0.951273	0.538462
map00770	Pantothenate and CoA biosynthesis	7	1502	13	4370	0.466045	0.297483	G4YQB6 G4YE49 A0A0W8CZK1 W2GAZ3 H3G552 H3G9V7 G5A295	W2GAZ3 G4YE49 H3HA86 A0A0W8CZK1 D0MX38 H3GB83 G4YQB6 H3G552 G5A295 H3G9V7 G4ZLH4 W2IZC0 G5AFB3	over	0.118909	0.951273	0.538462
map00290	Valine, leucine and isoleucine biosynthesis	7	1502	13	4370	0.466045	0.297483	G4YQB6 G4YE49 A0A0W8CZK1 W2GAZ3 H3G9V7 H3H3D6 W2GKT1	W2GAZ3 G4YE49 G4YMI5 W2GKT1 H3HA86 A0A0W8CZK1 D0MX38 G4ZYJ7 H3H3D6 H3GB83 A0A080Z6V9 G4YQB6 H3G9V7	over	0.118909	0.951273	0.538462
map00500	Starch and sucrose metabolism	13	1502	28	4370	0.865513	0.640732	A0A0W8CY50 W2FLY9 D0P2F9 H3H6N4 V9DUW3 D0N687 D0NCV1 H3GDL0 H3G8D0 H3HD79 H3GJZ1 A0A080Z2K7 A0A0W8BV53	G4YID5 D0NWZ2 A0A0W8C5P3 H3H562 H3HD79 G4Z973 H3H6N4 V9DUW3 A0A0W8CY50 W2FLY9 D0N687 H3G8D0 D0NCV1 G4ZZ20 G4ZZ79 G4ZRT9 A0A0W8C8U7 D0P2F9 H3HEB9 H3GJZ1 A0A0W8BV53 H3GDL0 V9ERX5 G5A5E2 H3GYW9 G4ZWX5 A0A080Z2K7 G4YMD0	over	0.126408	0.983934	0.464286
map00920	Sulfur metabolism	8	1502	16	4370	0.532623	0.366133	D0NL09 G4ZT06 A0A0W8DTX0 A0A0W8D6I1 G4YPV5 H3G5L7 D0NX78 H3G8J8	V9FU34 H3G8J8 G4ZT06 D0NL09 G4YPV5 D0NX78 A0A0W8DYQ0 D0N1B6 A0A0W8DTX0 A0A081AWA6 H3HBJ2 A0A0W8D6I1 H3G581 D0NKY1 A0A0W8DIC9 H3G5L7	over	0.14602	1	0.5
map04211	Longevity regulating pathway	9	1502	19	4370	0.599201	0.434783	H3G7G0 W2KJT7 D0NQ89 G4Z571 A0A0W8CRD8 D0N747 W2HF34 G4YY40 H3G948	G4YY40 H3G7G0 W2FUY3 D0NQ89 A9QNB5 A0A0W8C7V3 A0A0W8C7E3 D0N747 H3GA69 G5AET1 H3G948 G4Z571 A0A0W8DDN9 G4ZBQ9 H3HDS7 W2KJT7 A0A0W8CVV2 A0A0W8CRD8 W2HF34	over	0.169509	1	0.473684
map00052	Galactose metabolism	7	1502	14	4370	0.466045	0.320366	A0A0W8CY50 W2FLY9 H3H6N4 V9DUW3 D0N687 H3GAH3 H3HD79	G4YID5 D0NWZ2 H3HD79 H3H6N4 V9DUW3 G4YHC4 H3HDB8 A0A0W8CY50 W2FLY9 D0N687 G4ZZ20 H3GAH3 G4ZWX5 A0A080ZN23	over	0.169879	1	0.5
map04728	Dopaminergic synapse	7	1502	14	4370	0.466045	0.320366	H3G9K6 G4Z2C5 P27165 B5M4T9 D0N7X5 H3G7L0 D0NFX7	W2G6P0 Q8H720 D0N7X5 W2MVA9 P27165 H3GD06 G4Z2C5 G4YIS8 H3G7L0 B5M4T9 W2P977 H3HDS7 D0NFX7 H3G9K6	over	0.169879	1	0.5
map00521	Streptomycin biosynthesis	7	1502	14	4370	0.466045	0.320366	A0A0W8CY50 W2FLY9 H3H6N4 V9DUW3 D0N687 H3HD79 A0A0W8DKD6	A0A0W8BV42 G4YID5 D0NWZ2 G4Z4L7 H3HD79 H3H6N4 V9DUW3 A0A0W8CY50 W2FLY9 D0N687 G4ZZ20 A0A0W8DKD6 G4ZWX5 A0A0W8CPG7	over	0.169879	1	0.5
map04910	Insulin signaling pathway	12	1502	27	4370	0.798935	0.617849	W2KJT7 G4Z2J6 H3GWA7 D0NZ18 P27165 G4Z571 A0A0W8CRD8 W2HF34 D0MSB1 H3HC28 W2NE46 D0NFX7	A0A0W8DMN8 H3GWA7 D0NZ18 A0A0W8CQT3 W2NE46 W2G6P0 G4ZH80 W2FUY3 H3GLI1 A0A0W8CVI1 A0A0W8C7E3 G4Z2J6 P27165 H3HC28 H3GA69 D0MQC0 G5AET1 G4Z571 A0A0W8DDN9 G4ZBQ9 D0MSB1 H3HDS7 W2KJT7 D0NFX7 A0A0W8CRD8 W2HF34 W2K7H3	over	0.18242	1	0.444444
map04670	Leukocyte transendothelial migration	4	1502	7	4370	0.266312	0.160183	B0B0X8 A0A0W8CH75 P22131 A4LAC4	P22131 Q84P47 A4LAC4 A0A0W8CH75 W2KMP9 B0B0X8 A0A0W8C7E3	over	0.18943	1	0.571429
map05323	Rheumatoid arthritis	8	1502	17	4370	0.532623	0.389016	W3A0H9 A0A0W8CCU0 A0A0W8DD57 W2LA64 H3GBP3 G4YZ19 H3H4A6 D0N597	A0A0W8DD57 W2GS66 A0A0W8C574 H3H4A6 A0A0W8CCU0 W2G2V3 H3GFZ5 A0A0W8C8P9 D0MRN0 G4ZPB3 A0A0W8DLL2 G4YZ19 D0NHU0 D0N597 W3A0H9 H3GBP3 W2LA64	over	0.196345	1	0.470588
map00400	Phenylalanine, tyrosine and tryptophan biosynthesis	8	1502	17	4370	0.532623	0.389016	V9E086 A0A0W8DTY5 W2HNR7 W2L334 V9E4L2 D0N5Q5 A0A0W8DEH0 D0NXA2	V9E4L2 D0NXA2 G4YGT3 W2KHP2 H3G9S1 G5A0T3 W2ISU3 G5AGF1 W2L334 G5A3P4 D0MU16 G4YQK3 W2HNR7 A0A0W8DTY5 A0A0W8DEH0 V9E086 D0N5Q5	over	0.196345	1	0.470588
map04920	Adipocytokine signaling pathway	6	1502	12	4370	0.399467	0.2746	H3G708 A0A081B0U3 G4Z571 A0A0W8CRD8 W2HF34 D0N554	D0N554 H3GRK5 G5A354 G5A1Z9 W2M584 V9EW49 H3G708 G4Z571 H3HDS7 A0A081B0U3 A0A0W8CRD8 W2HF34	over	0.198841	1	0.5
map04213	Longevity regulating pathway - multiple species	11	1502	25	4370	0.732357	0.572082	H3G7G0 A0A081ALX9 H3G875 D0NQ89 G4Z571 A0A0W8CRD8 H3GB49 D0N747 W2HF34 G4YY40 H3G948	H3GB49 W2ZLJ1 G4YW46 D0NGJ7 D0NGK0 H3G875 A0A081ALX9 G4YY40 W2JQN7 H3G7G0 D0NQ89 A9QNB5 A0A0W8C7V3 A0A0W8C7E3 D0N747 H3GA69 G5AET1 H3G948 G4Z571 G4Z985 H3HDS7 D0N1E4 A0A0W8CVV2 A0A0W8CRD8 W2HF34	over	0.208221	1	0.44
map01200	Carbon metabolism	64	1502	171	4370	4.26099	3.91304	G4ZQ23 G4ZPE2 G4ZH77 D0MRJ0 H3GAL9 D0NL09 H3G883 G4ZT06 G4ZQ66 Q6WEV3 G4Z8J6 D0NME3 D0MYC5 H3G8G6 G4YH85 D0MY04 A0A0W8DTY5 A0A0W8CY50 D0MZU0 A0A0W8DT71 Q93VK2 G4YYL3 H3G9R1 A0A0W8CCE9 D0N4U8 G4Z2J6 W2FLY9 G4YKD9 A0A081A260 D0N8B4 H3H6N4 H3G951 H3G8J8 V9DUW3 Q8H706 D0NQ89 G4Z2L1 G4YGC0 D0N687 D0MRI9 A0A0W8D414 H3G972 D0NDD7 H3GAE7 H3G8D0 A0A0W8BYL6 D0N5G7 G4Z7L2 G4Z589 H3GAX7 D0NR26 G5A1F5 A0A0W8A…	Q93VK2 G4YKD9 H3GAF9 D0NME3 G4ZPE2 D0MYC5 G4ZB37 G4YKG5 D0MUG5 G4ZB36 A0A0W8D589 W2RJY2 A0A0W8D400 A0A0W8D414 H3G695 V9FU34 Q8SAQ8 G5A2F9 H3G968 W2GCZ5 A0A081B0P7 G4YM72 H3G8J8 G4Z858 G4Z863 D0NDE7 H3G6H0 G5A1F5 H3GAE7 D0MZD0 H3GAL9 Q8H721 G4Z2L1 A0A080ZSK7 D0MUR6 W2LGM5 H3GAQ8 G4YH85 G4YN42 G4ZT06 A0A0W8C5P3 Q6WEV3 G5A5F1 D0NR26 H3G951 Q8H706 H3G883 G4Z973 A0A081A260 D0NNU8 D0MRI9 H3H6N4 A0A0W8D…	over	0.217892	1	0.374269
map00965	Betalain biosynthesis	3	1502	5	4370	0.199734	0.114416	G4Z2C5 H3GPM4 A0A0W8DAM1	G4Z2C5 A0A0W8DAM1 D0NCR4 D0N9N0 H3GPM4	over	0.225371	1	0.6
map00627	Aminobenzoate degradation	3	1502	5	4370	0.199734	0.114416	H3GAE7 D0N5G7 G4Z589	H3GAE7 G4Z589 D0N5G7 H3GA11 H3H2G3	over	0.225371	1	0.6
map00410	beta-Alanine metabolism	7	1502	15	4370	0.466045	0.343249	G4Z043 G4ZN49 H3GAE7 D0N5G7 G4Z589 H3GAD3 G4Z8Z5	G4YZ93 V9FEV0 D0NFT1 H3GAE7 G4Z043 G4Z589 D0N5G7 H3GA11 D0MVI4 H3GD20 G4Z8Z5 H3G7K9 G4ZN49 H3GAD3 H3HDR7	over	0.228463	1	0.466667
map04390	Hippo signaling pathway	7	1502	15	4370	0.466045	0.343249	B0B0X8 A0A0W8CH75 P22131 D0N7X5 H3G7L0 A4LAC4 D0NFX7	P22131 Q84P47 A4LAC4 W2MRI8 A0A0W8CH75 W2KMP9 B0B0X8 W2G6P0 Q8H720 D0N7X5 W2MVA9 H3GD06 G4YIS8 H3G7L0 D0NFX7	over	0.228463	1	0.466667
map00061	Fatty acid biosynthesis	7	1502	15	4370	0.466045	0.343249	G4YNA8 H3G708 H3GWA7 A0A081B0U3 D0NZ18 D0MQG3 D0N554	H3GWA7 D0NZ18 D0MWS1 D0N554 H3GRK5 A0A0W8CQT3 G4YNA8 G5A354 G5A1Z9 W2M584 V9EW49 D0MQG3 H3G708 D0N627 A0A081B0U3	over	0.228463	1	0.466667
map04921	Oxytocin signaling pathway	8	1502	18	4370	0.532623	0.411899	P27165 W2NUF9 B0B0X8 G4Z571 A0A0W8CH75 W2HF34 P22131 A4LAC4	W2JA82 D0NFT2 P22131 Q84P47 A4LAC4 A0A0W8CH75 W2KMP9 B0B0X8 W2NUF9 W2G6P0 G4ZH80 P27165 G4ZY77 H3GA69 D0MQC0 G5AET1 G4Z571 W2HF34	over	0.252534	1	0.444444
map00620	Pyruvate metabolism	23	1502	59	4370	1.53129	1.35011	G4ZPE2 G4ZH77 D0MRJ0 H3GAL9 D0NME3 D0MYC5 G4YH85 D0MZU0 A0A0W8DT71 Q93VK2 A0A0W8CCE9 G4YKD9 A0A081A260 H3GWA7 G4Z043 W2GKT1 D0NZ18 D0MRI9 D0NR26 A0A0W8AY68 H3GB63 D0MTU6 H3GAK3	Q93VK2 G4YKD9 H3GAF9 D0NME3 G4ZPE2 D0MYC5 G4YZ93 G5A2F9 H3G968 A0A081B0P7 V9FEV0 D0NFT1 H3GAL9 G4YH85 D0NR26 G4YMI5 G4Z043 A0A081A260 D0MRI9 A0A0W8DT71 H3HEA9 W2GKT1 W2MZU1 G4YQF6 H3GWA7 W2YVM5 D0MZU0 D0NZ18 H3GAP1 G5A5E4 A0A0W8AY68 A0A0W8CQT3 G5A5E6 H3GAQ6 H3GAK3 W2HYE5 A0A0W8D095 D0N586 W2IK43 G4ZYU1 H3GAQ9 G4ZQ28 G4YPI1 H3H2B4 H3G8X1 D0N8B7 A0A0W8CG19 G4YTB0 G4ZQI4 A0A0W8CTN2 G4Z6U2 A0A0W8CMM6…	over	0.267192	1	0.389831
map04011	MAPK signaling pathway - yeast	6	1502	13	4370	0.399467	0.297483	V9EK33 G5A9A0 D0NQ89 W2KFP3 B5M4T9 D0MSB1	W2MRI8 G4ZH80 D0NQ89 A9QNB5 D0MQC0 B5M4T9 A0A0W8DKM9 G5A9A0 V9EK33 D0MSB1 W2KFP3 A0A0W8CVV2 A0A0W8CRU3	over	0.267354	1	0.461538
map04966	Collecting duct acid secretion	6	1502	13	4370	0.399467	0.297483	A0A0W8CCU0 A0A0W8DD57 W2LA64 G4YZ19 H3H4A6 D0N597	A0A0W8DD57 W2GS66 A0A0W8C574 H3H4A6 A0A0W8CCU0 W2G2V3 H3GFZ5 A0A0W8C8P9 A0A0W8DLL2 G4YZ19 D0NHU0 D0N597 W2LA64	over	0.267354	1	0.461538
map04391	Hippo signaling pathway - fly	6	1502	13	4370	0.399467	0.297483	B0B0X8 A0A0W8CH75 P22131 D0N7X5 H3G7L0 A4LAC4	P22131 Q84P47 A4LAC4 W2MRI8 A0A0W8CH75 W2KMP9 B0B0X8 Q8H720 D0N7X5 W2MVA9 H3GD06 G4YIS8 H3G7L0	over	0.267354	1	0.461538
map04212	Longevity regulating pathway - worm	9	1502	21	4370	0.599201	0.480549	H3G7G0 A0A0W8DQ06 D0NHM8 G5AA29 D0NQ89 A0A0W8CRD8 D0N747 G4YY40 H3G948	A0A0W8DQ06 D0NHM8 G5A5Z4 G4YY40 H3G7G0 D0NQ89 A9QNB5 G4ZU04 G5AA29 A0A0W8C7V3 A0A0W8C7E3 A0A081AT66 D0N747 H3G948 H3HD44 H3HDS7 A0A0W8CZ54 A0A0W8CVV2 A0A0W8CRD8 G5AA36 H3G881	over	0.272652	1	0.428571
map00232	Caffeine metabolism	2	1502	3	4370	0.133156	0.0686499	A0A0W8CAA5 H3GV00	D0MVY3 H3GV00 A0A0W8CAA5	over	0.273148	1	0.666667
map00254	Aflatoxin biosynthesis	2	1502	3	4370	0.133156	0.0686499	H3GWA7 D0NZ18	H3GWA7 D0NZ18 A0A0W8CQT3	over	0.273148	1	0.666667
map04622	RIG-I-like receptor signaling pathway	2	1502	3	4370	0.133156	0.0686499	H3G972 H3G780	H3G780 H3G972 G4ZGN7	over	0.273148	1	0.666667
map04925	Aldosterone synthesis and secretion	2	1502	3	4370	0.133156	0.0686499	P27165 W2NUF9	W2NUF9 P27165 G4ZY77	over	0.273148	1	0.666667
map04940	Type I diabetes mellitus	2	1502	3	4370	0.133156	0.0686499	A0A0W8DQ06 D0NHM8	A0A0W8DQ06 D0NHM8 G5A5Z4	over	0.273148	1	0.666667
map04727	GABAergic synapse	4	1502	8	4370	0.266312	0.183066	W2NI86 G4ZN49 B5M4T9 Q8H731	Q8H731 W2NI86 H3GAH1 H3H0Z5 D0NB08 B5M4T9 G4ZN49 H3HDR7	over	0.280077	1	0.5
map04013	MAPK signaling pathway - fly	7	1502	16	4370	0.466045	0.366133	H3G7G0 A0A0W8D3R6 D0N747 W2J5J6 D0N7X5 G4YY40 H3G948	G4YY40 A0A0W8D681 H3GA87 Q8H720 D0N7X5 H3G7G0 G4ZH80 H3GLQ1 A0A0W8C7V3 D0N747 H3GA69 A0A0W8D3R6 D0MQC0 G5AET1 H3G948 W2J5J6	over	0.292584	1	0.4375
map00250	Alanine, aspartate and glutamate metabolism	15	1502	38	4370	0.998668	0.869565	G4YYD6 D0MY04 H3GRZ9 A0A0W8DTY5 H3G8H8 W2KBW3 A0A0W8BX74 W2NI86 G4ZN49 D0N324 H3GD17 D0N897 H3G6H0 G4YVW4 Q8H731	W2GCZ5 G4YYD6 G4YM72 H3G6H0 D0MZD0 D0N471 H3GNE8 Q8H731 W2NI86 H3GAH1 G5A643 G4YZ54 H3G8H8 G4YVW4 G4ZNI0 D0N324 W2KBW3 G4YXP4 W2LM18 A0A0W8BX74 H3GRZ9 G4YTL7 A0A0W8BXZ3 D0MY09 G4ZSJ1 D0MY04 W2WSM9 D0N897 D0NVH9 H3G9S1 H3GD17 G4YQK3 A0A080ZQY4 A0A0W8D3S5 A0A0W8DTY5 G5A1Q4 G4ZN49 H3HDR7	over	0.306323	1	0.394737
map04723	Retrograde endocannabinoid signaling	8	1502	19	4370	0.532623	0.434783	H3G793 G4YRP1 B5M4T9 A0A081A1X3 D0NS71 A0A080ZZ10 H3GH69 G4YUN7	G4ZUE3 G4XB74 G4YUN7 G4YRP1 A0A0W8C3E6 G4ZH80 D0NDQ6 H3G8P0 A0A081A1X3 A0A0W8DPB3 A0A080ZZ10 A0A0W8DJZ5 G4YIH2 D0MQC0 B5M4T9 H3GH69 H3G793 A0A0W8DHE0 D0NS71	over	0.312916	1	0.421053
map04016	MAPK signaling pathway - plant	5	1502	11	4370	0.332889	0.251716	P27165 D0NQ89 H3G8V0 H3GNB4 G4ZVE7	G4ZVE7 H3G8V0 D0NQ89 A9QNB5 A0A0W8CZI8 P27165 G4ZVZ3 A0A0W8CVV2 G4YVW6 H3GNB4 A0A0W8D9N8	over	0.315189	1	0.454545
map05416	Viral myocarditis	5	1502	11	4370	0.332889	0.251716	G5ACJ4 B0B0X8 A0A0W8CH75 P22131 A4LAC4	P22131 Q84P47 A4LAC4 A0A0W8CH75 W2KMP9 B0B0X8 G5ACJ4 H3G581 D0NKY1 A0A0W8DIC9 A0A0W8CRG5	over	0.315189	1	0.454545
map04152	AMPK signaling pathway	12	1502	30	4370	0.798935	0.686499	H3G9K6 G4Z2J6 H3GWA7 D0NZ18 G4Z571 A0A0W8CRD8 W2HF34 D0MSB1 D0N7X5 H3HC28 H3G7L0 W2NE46	W2JA82 D0NFT2 G4YHC4 H3HDB8 H3GWA7 D0NZ18 A0A0W8CQT3 V9FG81 W2NE46 Q8H720 D0N7X5 D0MY54 H3G7K9 W2MVA9 H3GLI1 A0A0W8C7E3 G4Z2J6 H3HC28 H3GD06 G4YIS8 W2LS73 H3G7L0 G4Z571 W2P977 G4ZBQ9 D0MSB1 H3HDS7 A0A0W8CRD8 W2HF34 H3G9K6	over	0.317965	1	0.4
map00051	Fructose and mannose metabolism	9	1502	22	4370	0.599201	0.503432	G4Z8J6 G4Z2J6 D0P2F9 H3G972 G5AAH9 H3GA63 G5A7D6 H3HC28 W2NE46	G4YN42 G4YHC4 H3HDB8 H3G9S8 A0A0W8E0K6 G4Z8J6 G4ZZ79 W2NE46 G5AAH9 H3GA63 A0A0W8D5G7 H3GLI1 H3G972 G4Z2J6 H3HC28 D0P2F9 A0A0W8DN17 D0NNX5 H3HEB9 A0A0W8CXW1 A0A0W8C097 G5A7D6	over	0.329833	1	0.409091
map04068	FoxO signaling pathway	9	1502	22	4370	0.599201	0.503432	H3G7G0 G4YL70 D0NQ89 G4Z571 D0N747 W2HF34 D0MSB1 G4YY40 H3G948	G4YY40 H3G7G0 G4ZH80 D0NQ89 V9E8A5 A9QNB5 A0A0W8C7V3 A0A0W8C7E3 D0N747 H3GWQ9 H3GA69 D0MQC0 G4YL70 G5AET1 V9DWV8 H3G948 G4Z571 D0MSB1 H3HDS7 A0A0W8CZ54 A0A0W8CVV2 W2HF34	over	0.329833	1	0.409091
map00360	Phenylalanine metabolism	3	1502	6	4370	0.199734	0.1373	V9E086 A0A0W8DTY5 H3G6L3	H3G9S1 W2ISU3 G4YQK3 A0A0W8DTY5 V9E086 H3G6L3	over	0.340194	1	0.5
map04020	Calcium signaling pathway	3	1502	6	4370	0.199734	0.1373	W2IDF1 P27165 G4YUB2	W2IDF1 G5AFG9 H3GH12 G4YUB2 P27165 A0A081AE30	over	0.340194	1	0.5
map04710	Circadian rhythm	3	1502	6	4370	0.199734	0.1373	A0A0W8DGP2 G4Z571 W2HF34	A0A0W8DGP2 H3G8Z1 A0A0W8C2R7 G4Z6R1 G4Z571 W2HF34	over	0.340194	1	0.5
map04510	Focal adhesion	6	1502	14	4370	0.399467	0.320366	B0B0X8 A0A0W8CH75 D0MSB1 P22131 A4LAC4 D0NFX7	P22131 Q84P47 A4LAC4 A0A0W8CH75 W2KMP9 B0B0X8 W2G6P0 G4ZH80 A0A0W8C7E3 D0MQC0 D0MSB1 H3HDS7 A0A0W8CZ54 D0NFX7	over	0.340461	1	0.428571
map04080	Neuroactive ligand-receptor interaction	1	1502	1	4370	0.0665779	0.0228833	H3GQX5	H3GQX5	over	0.343707	1	1
map04924	Renin secretion	1	1502	1	4370	0.0665779	0.0228833	P27165	P27165	over	0.343707	1	1
map05217	Basal cell carcinoma	1	1502	1	4370	0.0665779	0.0228833	D0NFX7	D0NFX7	over	0.343707	1	1
map04971	Gastric acid secretion	1	1502	1	4370	0.0665779	0.0228833	P27165	P27165	over	0.343707	1	1
map05032	Morphine addiction	1	1502	1	4370	0.0665779	0.0228833	B5M4T9	B5M4T9	over	0.343707	1	1
map00785	Lipoic acid metabolism	1	1502	1	4370	0.0665779	0.0228833	A0A0W8D396	A0A0W8D396	over	0.343707	1	1
map04711	Circadian rhythm - fly	1	1502	1	4370	0.0665779	0.0228833	D0NFX7	D0NFX7	over	0.343707	1	1
map04146	Peroxisome	15	1502	39	4370	0.998668	0.892449	V9E6L5 A0A0W8DEB0 H3G7G0 A0A081AXB3 G5AA61 V9FE70 D0NQ89 H3HB29 G4YQJ9 D0N747 A0A0W8DP50 D0NX91 G4YY40 D0N554 H3G948	G5AA61 H3G9X7 D0N554 H3GRK5 G4YY40 A0A0W8BXK1 H3GA53 G5A354 D0NS79 W2JQN7 A0A081AXB3 H3G7G0 A0A0W8CC18 D0NQ89 A9QNB5 G4Z5G4 H3G7K9 A0A0W8C7V3 V9FE70 A0A0W8DCK3 D0N747 D0MVY3 V9EW49 H3G9Q7 A0A0W8DEB0 H3G948 D0NX91 A0A080Z6F2 A0A081A276 A0A0W8DP50 V9E6L5 G5A9A3 H3HB29 D0NJ23 D0N2X8 A0A0W8CVV2 H3G849 A0A0W8CY03 G4YQJ9	over	0.349981	1	0.384615
map05418	Fluid shear stress and atherosclerosis	11	1502	28	4370	0.732357	0.640732	G4YYD6 D0NCE4 P27165 B0B0X8 A0A0W8CH75 G4YVZ2 W2HF34 H3G966 P22131 A0A0W8C7H2 A4LAC4	P22131 Q84P47 A4LAC4 W2JPU5 A0A0W8CH75 G5A2K0 G4YYD6 H3G966 D0N471 W2KMP9 B0B0X8 W2H4X8 G4YVZ7 H3GCK5 D0MUU6 G4YVZ2 A0A0W8CD40 A0A0W8C7H2 A0A0W8C7E3 P27165 A0A0W8DJS8 G5AAQ6 D0MR46 H3HDS7 D0NCE4 W2HF34 A0A0W8DGL9 A0A0W8D9N8	over	0.356778	1	0.392857
map04530	Tight junction	11	1502	28	4370	0.732357	0.640732	B0B0X8 W2KFP3 G4Z571 A0A0W8CH75 W2HF34 P22131 D0N7X5 H3G7L0 D0N3N1 W2KRM5 A4LAC4	P22131 Q84P47 A4LAC4 A0A0W8CH75 A0A0W8CWK8 W2KMP9 G5AA53 G5AA51 A0A0W8CX02 B0B0X8 G4ZH83 A0A0W8DTB7 Q5G915 W2KRM5 A0A0W8CK68 D0N3N1 Q8H720 D0N7X5 D0NBB6 G5AD87 D0MY54 W2MVA9 H3GD06 G4YIS8 H3G7L0 G4Z571 W2KFP3 W2HF34	over	0.356778	1	0.392857
map00380	Tryptophan metabolism	8	1502	20	4370	0.532623	0.457666	G4Z043 D0NQ89 H3GAE7 A0A0W8DSV8 W2LJG5 D0N5G7 G4Z589 G5A9R7	G4YZ93 V9FEV0 D0NFT1 H3GAE7 G4Z043 G4ZZV2 A0A0W8DSV8 G5A9R7 D0NUH6 G4Z589 H3GAB7 D0N5G7 H3GA11 G4Z6U2 D0NQ89 A0A0W8CMM6 A9QNB5 D0MY86 W2LJG5 A0A0W8CVV2	over	0.375693	1	0.4
map00310	Lysine degradation	9	1502	23	4370	0.599201	0.526316	G5AID4 G4YYL3 G4Z043 H3GAE7 A0A0W8DSV8 W2LJG5 D0N5G7 G4Z589 G5A9R7	G4YZ93 V9FEV0 D0NFT1 H3GAE7 G4Z043 G4ZZV2 A0A0W8DSV8 G5A9R7 D0NUH6 G4Z589 H3GAB7 D0N5G7 H3GA11 A0A081AFM1 G4YG36 W2PHK0 G4Z6U2 A0A0W8CMM6 D0MXU7 W2LJG5 G4YYL3 G5AID4 A0A080Z3J3	over	0.388834	1	0.391304
map04520	Adherens junction	5	1502	12	4370	0.332889	0.2746	B0B0X8 A0A0W8CH75 P22131 H3HEG2 A4LAC4	P22131 Q84P47 A4LAC4 A0A0W8CH75 W2KMP9 B0B0X8 G4ZH80 H3HEG2 D0MQC0 W2PV49 W2FU69 V9DWV8	over	0.398294	1	0.416667
map04310	Wnt signaling pathway	5	1502	12	4370	0.332889	0.2746	A0A0W8DMF1 A0A0W8DGP2 W2J5J6 H3HEG2 D0NFX7	A0A0W8DGP2 W2MWA2 G4YPI6 H3G8Z1 A0A0W8C2R7 H3HEG2 W2PV49 W2FU69 V9DWV8 W2J5J6 A0A0W8DMF1 D0NFX7	over	0.398294	1	0.416667
map05120	Epithelial cell signaling in Helicobacter pylori infection	6	1502	15	4370	0.399467	0.343249	A0A0W8CCU0 A0A0W8DD57 W2LA64 G4YZ19 H3H4A6 D0N597	A0A0W8DD57 W2GS66 A0A0W8C574 H3H4A6 A0A0W8CCU0 W2G2V3 H3GFZ5 A0A0W8C8P9 D0MRN0 G4ZPB3 A0A0W8DLL2 G4YZ19 D0NHU0 D0N597 W2LA64	over	0.415127	1	0.4
map04070	Phosphatidylinositol signaling system	6	1502	15	4370	0.399467	0.343249	H3GGJ0 P27165 A0A081ACW6 H3GP70 H3HCZ5 G5AFM5	A0A0W8C7E3 P27165 G4YPJ5 D0N6R3 H3GGJ0 H3H1C0 H3HCZ5 H3GP70 A0A0W8CZ54 A0A0W8CRU3 V9FK79 A0A0W8CPG7 G4YWF8 A0A081ACW6 G5AFM5	over	0.415127	1	0.4
map00261	Monobactam biosynthesis	2	1502	4	4370	0.133156	0.0915332	A0A0W8DZG3 H3G5L7	G4ZY22 A0A0W8AXS9 A0A0W8DZG3 H3G5L7	over	0.425852	1	0.5
map04972	Pancreatic secretion	2	1502	4	4370	0.133156	0.0915332	H3GQX5 G4YUB2	G4YUB2 D0MY54 A0A0W8CPI6 H3GQX5	over	0.425852	1	0.5
map05133	Pertussis	2	1502	4	4370	0.133156	0.0915332	P27165 W2IRR1	W2IRR1 G4ZH80 P27165 D0MQC0	over	0.425852	1	0.5
map04341	Hedgehog signaling pathway - fly	2	1502	4	4370	0.133156	0.0915332	A0A0W8DGP2 D0NFX7	A0A0W8DGP2 H3G8Z1 A0A0W8C2R7 D0NFX7	over	0.425852	1	0.5
map04064	NF-kappa B signaling pathway	2	1502	4	4370	0.133156	0.0915332	H3G5G1 H3HEG2	H3HEG2 W2PV49 W2FU69 H3G5G1	over	0.425852	1	0.5
map04713	Circadian entrainment	2	1502	4	4370	0.133156	0.0915332	P27165 B5M4T9	G4ZH80 P27165 D0MQC0 B5M4T9	over	0.425852	1	0.5
map04111	Cell cycle - yeast	7	1502	18	4370	0.466045	0.411899	A0A0W8DGP2 A0A0W8C4Y8 W2IP98 D0N7X5 H3GHV9 H3G7L0 H3GAJ9	A0A0W8DGP2 Q8H720 D0N7X5 H3G8Z1 W2MVA9 A0A0W8C2R7 H3GD06 G4YIS8 H3G7L0 A0A0W8DKM9 H3G5X3 A0A0W8C4Y8 D0MV02 D0N1G3 W2IP98 A0A0W8C8N4 H3GHV9 H3GAJ9	over	0.428309	1	0.388889
map04110	Cell cycle	7	1502	18	4370	0.466045	0.411899	A0A0W8DCD2 A0A0W8DGP2 W2GZV1 G4YFS6 W2IP98 H3GAJ9 D0NFX7	W2MRI8 A0A0W8DGP2 A0A0W8CK68 H3G8Z1 A0A0W8C2R7 V9DWV8 H3G5X3 G4Z985 A0A0W8DCD2 D0N1E4 D0NFX7 D0N1G3 W2IP98 A0A0W8C8N4 W2GZV1 G4YFS6 H3GAJ9 V9G0R8	over	0.428309	1	0.388889
map03320	PPAR signaling pathway	8	1502	21	4370	0.532623	0.480549	G5AA61 V9FE70 H3G708 A0A081B0U3 W2H254 D0NZS4 D0MSB1 D0N554	G5AA61 H3G9X7 D0N554 H3GRK5 H3GA53 G5A354 G5A1Z9 W2M584 A0A0W8CC18 V9G2H6 H3GX21 V9FE70 D0NZS4 V9EW49 H3G708 W2H254 D0MSB1 D0N2X8 G4Z850 A0A081B0U3 A0A0W8CY03	over	0.439103	1	0.380952
map00720	Carbon fixation pathways in prokaryotes	8	1502	21	4370	0.532623	0.480549	D0MRJ0 D0MYC5 Q93VK2 G4YKD9 D0MRI9 G4Z7L2 H3GB63 H3GAK3	Q93VK2 G4YKD9 D0MYC5 G5A2F9 W2JDR4 H3GA27 H3G968 A0A081B0P7 D0MRI9 H3GAK3 A0A0W8D095 D0N586 G4ZQI4 G4Z6U2 A0A0W8CMM6 H3GB63 G4Z7L2 G4ZQI2 G4YYD3 D0MRJ0 D0N474	over	0.439103	1	0.380952
map00710	Carbon fixation in photosynthetic organisms	17	1502	47	4370	1.13182	1.07551	G4ZPE2 G4ZH77 Q6WEV3 G4Z8J6 D0NME3 D0MYC5 D0MY04 A0A0W8DTY5 Q93VK2 H3G9R1 A0A0W8CCE9 G4Z2J6 G4YKD9 A0A0W8D414 H3HC28 D0MUG5 W2NE46	Q93VK2 G4YKD9 H3GAF9 D0NME3 G4ZPE2 D0MYC5 G4ZB37 D0MUG5 G4ZB36 A0A0W8D589 W2RJY2 A0A0W8D400 A0A0W8D414 H3G695 G4Z858 G4Z863 Q8H721 A0A080ZSK7 H3GAQ8 G4YN42 Q6WEV3 G5A5F1 H3G8E5 V9FXX2 H3G9S8 A0A0W8E0K6 G4Z8J6 G4Z638 W2NE46 A0A0W8CG19 G4YTB0 H3G9R1 A0A0W8CTN2 D0MY09 D0MY04 W2WSM9 H3G9S1 G4ZH77 H3GLI1 G4YQK3 A0A0W8CCE9 G4Z2J6 H3HC28 A0A0W8DTY5 A0A0W8DN17 A0A0W8CFA4 A0A0W8C0T4	over	0.451339	1	0.361702
map00950	Isoquinoline alkaloid biosynthesis	3	1502	7	4370	0.199734	0.160183	A0A0W8DTY5 H3GPM4 A0A0W8DAM1	H3G9S1 G4YQK3 A0A0W8DTY5 A0A0W8DAM1 D0NCR4 D0N9N0 H3GPM4	over	0.453267	1	0.428571
map04115	p53 signaling pathway	3	1502	7	4370	0.199734	0.160183	A0A0W8DLI1 G4YFS6 G4ZXM3	A0A0W8DLI1 H3G581 D0NKY1 A0A0W8DIC9 A0A0W8CZ54 G4YFS6 G4ZXM3	over	0.453267	1	0.428571
map04724	Glutamatergic synapse	3	1502	7	4370	0.199734	0.160183	W2NI86 B5M4T9 Q8H731	Q8H731 W2NI86 H3GAH1 G4ZH80 D0MQC0 G4YIS6 B5M4T9	over	0.453267	1	0.428571
map03022	Basal transcription factors	4	1502	10	4370	0.266312	0.228833	A0A0W8DCD2 W2GZV1 G5AEY9 W2NI26	G5AEY9 A0A0W8BXS1 G4YG31 G4YYY5 A0A0W8DCD2 D0NSC7 A0A081ALR7 W2GZV1 H3GAU9 W2NI26	over	0.469078	1	0.4
map00130	Ubiquinone and other terpenoid-quinone biosynthesis	4	1502	10	4370	0.266312	0.228833	H3GA24 A0A0W8E045 H3G6L3 H3G7I8	W2KVG6 G4ZTU8 H3GA24 H3G7I8 H3G8G0 A0A0W8E045 W2HAD9 W2NQR3 A0A0W8DKD7 H3G6L3	over	0.469078	1	0.4
map05020	Prion diseases	4	1502	10	4370	0.266312	0.228833	H3GZB3 W2K7F5 V9G2Y2 H3G860	W2LNS6 H3G860 D0MR13 W2K7F5 W2JQN7 D0NUL2 G4ZH80 H3GZB3 D0MQC0 V9G2Y2	over	0.469078	1	0.4
map05131	Shigellosis	5	1502	13	4370	0.332889	0.297483	A0A0W8DEH4 B0B0X8 A0A0W8CH75 P22131 A4LAC4	P22131 Q84P47 A4LAC4 A0A0W8CH75 W2KMP9 B0B0X8 G4ZH80 A0A0W8DBT4 W2VUX7 D0MQC0 D0P410 V9EP02 A0A0W8DEH4	over	0.480131	1	0.384615
map04015	Rap1 signaling pathway	5	1502	13	4370	0.332889	0.297483	P27165 B0B0X8 A0A0W8CH75 P22131 A4LAC4	P22131 Q84P47 A4LAC4 A0A0W8CH75 W2KMP9 B0B0X8 G4ZH80 A0A0W8C7E3 P27165 H3GA69 D0MQC0 G5AET1 H3HDS7	over	0.480131	1	0.384615
map04371	Apelin signaling pathway	5	1502	13	4370	0.332889	0.297483	P27165 G4Z571 A0A0W8CRD8 B5M4T9 W2HF34	A0A0W8DMN8 G4ZH80 P27165 H3GA69 D0MQC0 G5AET1 B5M4T9 G4Z571 A0A081AE30 A0A080ZFE1 H3HDS7 A0A0W8CRD8 W2HF34	over	0.480131	1	0.384615
map00860	Porphyrin and chlorophyll metabolism	5	1502	13	4370	0.332889	0.297483	D0MRF7 H3G6S6 D0NPW4 W2I5G6 D0NMW5	W2I5G6 D0NMW5 D0NPW4 H3G6S6 D0NXT9 H3GIT6 D0MRF7 H3GIT7 G4ZNA7 H3GU37 A0A081B2U7 G4ZVJ0 A0A0W8DL45	over	0.480131	1	0.384615
map03430	Mismatch repair	5	1502	13	4370	0.332889	0.297483	G4YKA6 G5AFA7 A0A0W8DK62 W2H9P7 W2PQ06	A0A0W8CK68 A0A0W8BZZ9 G4YKA6 D0N8L6 W2PQ06 W2H9P7 A0A0W8DK62 A0A0W8D5B8 H3G5C8 G5AFA7 H3G5M2 G5AEJ1 A0A0W8CMK7	over	0.480131	1	0.384615
map05130	Pathogenic Escherichia coli infection	7	1502	19	4370	0.466045	0.434783	A0A0W8DEH4 B0B0X8 W2W375 A0A0W8CH75 P22131 G4XXU1 A4LAC4	P22131 Q84P47 A4LAC4 A0A0W8CH75 A0A0W8CWK8 W2KMP9 G5AA53 G5AA51 A0A0W8CX02 B0B0X8 G4XXU1 J7EJE4 Q5G915 A0A0W8DBT4 W2VUX7 D0P410 V9EP02 A0A0W8DEH4 W2W375	over	0.495621	1	0.368421
map01040	Biosynthesis of unsaturated fatty acids	7	1502	19	4370	0.466045	0.434783	V9E6L5 G5A275 G5AA61 G4YNA8 V9FE70 H3GAE7 D0N5G7	H3GAE7 G5AA61 H3G9X7 D0MWS1 D0N5G7 G4YNA8 H3GTD3 H3GA53 A0A0W8CC18 G4ZKM7 V9FE70 V9EMT4 D0MSY4 D0N627 V9E6L5 A0A0W8DP60 G5A275 D0N2X8 A0A0W8CY03	over	0.495621	1	0.368421
map05168	Herpes simplex infection	8	1502	22	4370	0.532623	0.503432	H3G6G4 A0A0W8DGP2 G4YL70 G4YFS6 G5AEY9 H3HEG2 G4YPP5 H3GCS4	A0A0W8DGP2 H3GA78 W2G6P0 A0A0W8C0W0 H3G8Z1 A0A0W8C2R7 D0NA23 H3HEG2 W2PV49 G4YL70 W2FU69 V9DWV8 G5AEY9 G4YPP5 H3G581 G4YYY5 D0NKY1 A0A0W8DIC9 H3G6G4 H3GCS4 A0A081ALR7 G4YFS6	over	0.501543	1	0.363636
map00190	Oxidative phosphorylation	20	1502	57	4370	1.33156	1.30435	D0MRF7 W2YYK5 D0NN32 H3G793 A0A0W8CCU0 A0A0W8DD57 W2LA64 G4YSW0 A4ZHD7 G4YRP1 A0A0W8D475 G4YZ19 H3H4A6 A0A081A1X3 D0MRG2 D0NXY8 G4ZKD3 D0N597 H3GH69 G4YUN7	B6V9Y7 A4ZHD7 A0A0Y0BJA1 A0A0W8BLT2 G4YU86 A0A0W8DD57 W2GS66 G4ZKD3 G4YEL6 D0MRG2 D0NXY8 G4ZXF5 H3GIQ9 A0A0W8DKJ5 D0NT24 A0A0W8D475 G4ZUE3 A0A0W8C574 H3H4A6 A0A0W8CCU0 G4XB74 G4ZSH2 G4YUN7 G4YRP1 A0A0W8D1I8 W2G2V3 A0A0W8C3E6 H3GFZ5 D0N5T6 G5AB08 D0NIT5 W2YXA8 A0A0W8C8P9 D0NDQ6 D0MRN0 G4ZPB3 H3G8P0 D0NFU0 A0A0W8DLL2 G4YZ19 D0MRF7 A0A081A1X3 A0A0W8DPB3 D0NHU0 D0N597 G5A9M5 A0A0W8DJZ5 A0A081A394 G4Y…	over	0.50448	1	0.350877
map00270	Cysteine and methionine metabolism	13	1502	37	4370	0.865513	0.846682	G4ZPE2 H3GA19 D0NL09 G4ZT06 A0A0W8DZG3 G4ZGI3 D0NME3 A0A0W8DTY5 A0A0W8D2C4 H3G9V7 G5AA29 H3G8J8 H3GAD3	H3GAF9 D0NME3 G4ZPE2 V9FU34 G4ZRS7 H3G8J8 W2L1M1 D0NEK2 H3G8U2 G4ZT06 D0NL09 H3GA19 A0A0W8D2C4 A0A0W8CG19 A0A0W8DYQ0 G4YTB0 G4ZY22 D0NAM5 A0A0W8AXS9 H3G9S1 G5AA29 H3GAI2 G4Z4V6 G4ZGI3 A0A081AT66 G4YQK3 A0A0W8CM59 D0N1B6 A0A0W8DTY5 A0A081AWA6 H3HBJ2 G4ZQ65 A0A081AER3 A0A0W8C666 H3GAD3 A0A0W8DZG3 H3G9V7	over	0.522866	1	0.351351
map00020	Citrate cycle (TCA cycle)	14	1502	40	4370	0.932091	0.915332	G4ZPE2 H3GAL9 D0NME3 G4YH85 D0MZU0 A0A0W8DT71 G4YYL3 A0A0W8CCE9 A0A081A260 H3G951 G4Z2L1 D0NR26 G5A1F5 D0NXY8	H3GAF9 D0NME3 G4ZPE2 G5A2F9 W2JDR4 H3GA27 H3G968 A0A081B0P7 D0NDE7 G5A1F5 H3GAL9 G4Z2L1 D0MUR6 G4YH85 D0NR26 H3G951 A0A081A260 A0A0W8DT71 H3HEA9 D0NXY8 G4YQF6 G4ZXF5 D0MZU0 H3GIQ9 W2J410 G4ZZV2 D0NUH6 W2HYE5 H3GAB7 A0A0W8D095 D0N586 G4ZYU1 A0A0W8CG19 G4YTB0 W2PHK0 D0NIT5 D0NFU0 H3G8Y4 A0A0W8CCE9 G4YYL3	over	0.526166	1	0.35
map00010	Glycolysis / Gluconeogenesis	30	1502	87	4370	1.99734	1.99085	G4ZQ23 D0MRJ0 H3GAL9 Q6WEV3 G4Z8J6 G4YH85 A0A0W8CY50 D0MZU0 A0A0W8DT71 H3G9R1 A0A0W8CCE9 G4Z2J6 W2FLY9 A0A081A260 D0N8B4 G4Z043 H3H6N4 V9DUW3 D0N687 D0MRI9 A0A0W8D414 H3G8D0 H3HD79 D0NR26 H3HC28 D0MUG5 H3GB63 A0A081ANI6 H3GAK3 W2NE46	G4ZB37 G4YKG5 D0MUG5 G4ZB36 A0A0W8D589 W2RJY2 A0A0W8D400 A0A0W8D414 H3G695 G4YZ93 G4Z858 V9FEV0 G4Z863 D0NFT1 H3GAL9 Q8H721 G4YID5 A0A080ZSK7 H3GAQ8 D0NWZ2 G4YH85 G4YN42 A0A0W8C5P3 Q6WEV3 G5A5F1 D0NR26 G4Z043 H3HD79 G4Z973 A0A081A260 D0NNU8 D0MRI9 H3H6N4 A0A0W8DT71 H3HEA9 V9DUW3 G4YHC4 H3HDB8 G5AIQ2 A0A0W8CY50 W2MZU1 G4YQF6 W2YVM5 D0MZU0 H3GAP1 G5A5E4 G5A5E6 H3GAQ6 H3GAK3 W2HYE5 H3G9S8 A0A0W8E0K6…	over	0.532003	1	0.344828
map04657	IL-17 signaling pathway	4	1502	11	4370	0.266312	0.251716	H3G6G4 H3G966 G4YPP5 D0NFX7	W2JPU5 G5A2K0 H3G966 W2H4X8 G4YVZ7 H3GCK5 G4ZH80 D0MQC0 G4YPP5 H3G6G4 D0NFX7	over	0.557015	1	0.363636
map04916	Melanogenesis	4	1502	11	4370	0.266312	0.251716	P27165 H3GPM4 A0A0W8DAM1 D0NFX7	G4ZH80 P27165 H3GA69 D0MQC0 G5AET1 V9DWV8 A0A0W8DAM1 D0NCR4 D0NFX7 D0N9N0 H3GPM4	over	0.557015	1	0.363636
map04611	Platelet activation	4	1502	11	4370	0.266312	0.251716	B0B0X8 A0A0W8CH75 P22131 A4LAC4	P22131 Q84P47 A4LAC4 A0A0W8CH75 W2KMP9 B0B0X8 W2G6P0 G4ZH80 A0A0W8C7E3 D0MQC0 H3HDS7	over	0.557015	1	0.363636
map00561	Glycerolipid metabolism	5	1502	14	4370	0.332889	0.320366	H3GHZ1 G4Z043 G4YGC0 H3G972 D0NHM7	G4YZ93 V9FEV0 D0NFT1 G4Z043 H3G972 D0NZ19 H3GHZ1 G4YGC0 A0A080ZJ45 D0NHM7 H3GNG9 D0MV88 G4Z971 G5A5Z5	over	0.557725	1	0.357143
map04261	Adrenergic signaling in cardiomyocytes	5	1502	14	4370	0.332889	0.320366	H3G9K6 P27165 G4YUB2 D0N7X5 H3G7L0	W2G6P0 Q8H720 D0N7X5 G4ZH80 G4YUB2 W2MVA9 P27165 H3GD06 D0MQC0 G4YIS8 H3G7L0 W2P977 H3HDS7 H3G9K6	over	0.557725	1	0.357143
map05205	Proteoglycans in cancer	6	1502	17	4370	0.399467	0.389016	B0B0X8 A0A0W8CRD8 A0A0W8CH75 D0MSB1 P22131 A4LAC4	P22131 Q84P47 A4LAC4 A0A0W8CH75 A0A0W8DMN8 W2KMP9 B0B0X8 W2G6P0 G4ZH80 A0A0W8C7E3 A0A0W8DAU3 H3GA69 D0MQC0 G5AET1 D0MSB1 H3HDS7 A0A0W8CRD8	over	0.558853	1	0.352941
map00790	Folate biosynthesis	2	1502	5	4370	0.133156	0.114416	G4ZXT2 A0A0W8CI83	A0A0W8CI83 G4ZXT2 G4YJY7 D0MWX1 G4ZKP3	over	0.559505	1	0.4
map04975	Fat digestion and absorption	2	1502	5	4370	0.133156	0.114416	H3GHZ1 A0A0W8DTY5	H3G9S1 G4YQK3 A0A0W8DTY5 H3GHZ1 A0A080ZJ45	over	0.559505	1	0.4
map04919	Thyroid hormone signaling pathway	7	1502	20	4370	0.466045	0.457666	B0B0X8 A0A0W8CRD8 A0A0W8CH75 D0MSB1 P22131 A4LAC4 D0NFX7	P22131 Q84P47 A4LAC4 A0A0W8CH75 W2KMP9 B0B0X8 A0A0W8DY64 G4ZH80 A0A0W8C7E3 H3GA69 D0MQC0 G5AET1 V9DWV8 G4Z985 G4ZBQ9 D0MSB1 H3HDS7 D0N1E4 D0NFX7 A0A0W8CRD8	over	0.560197	1	0.35
map00330	Arginine and proline metabolism	8	1502	23	4370	0.532623	0.526316	G5A778 A0A0W8DTY5 W2KBW3 G4Z043 G4YRZ0 H3H1P2 A0A0W8D3F9 H3GAD3	G4YZ93 V9FEV0 D0NFT1 G4Z043 A0A0W8D3F9 H3H1P2 G4Z1M7 G4YRZ0 W2G0X7 H3G8J3 W2KBW3 G4YXP4 D0NBA5 H3G9S1 G4YQK3 G5AIZ7 A0A080YYV9 A0A0W8DTY5 A0A0W8DE42 H3GT51 G5A778 H3GAD3 D0P4Z6	over	0.561655	1	0.347826
map04120	Ubiquitin mediated proteolysis	11	1502	32	4370	0.732357	0.732265	G4YRR8 G4YWP8 A0A0W8DGP2 A0A0W8D3R6 H3G5G1 A0A0W8CNY0 W2KFP3 A0A0W8DVQ2 D0NIU2 A0A0W8DKX4 A0A0W8D1A5	D0N735 G4YYU4 Q8H719 A0A0W8DGP2 G4YTH1 H3G877 A0A0W8DVQ2 D0N3G3 H3G8Z1 G4YWP8 D0N2X2 A0A0W8C2R7 A0A0W8CDQ4 G4Z5C3 D0MXF1 A0A0W8CNY0 A0A0W8D3R6 H3GSN7 H3HD31 G4YHU2 A0A080ZNC5 H3G5G1 H3G9Y6 G4YRR8 W2KR56 W2KFP3 D0NIU2 G4YGW8 A0A0W8D1A5 H3H7R1 A0A0W8DPX3 A0A0W8DKX4	over	0.566277	1	0.34375
map00660	C5-Branched dibasic acid metabolism	1	1502	2	4370	0.0665779	0.0457666	G4YQB6	D0MX38 G4YQB6	over	0.569331	1	0.5
map00364	Fluorobenzoate degradation	1	1502	2	4370	0.0665779	0.0457666	H3G5Z7	G4YWR0 H3G5Z7	over	0.569331	1	0.5
map00623	Toluene degradation	1	1502	2	4370	0.0665779	0.0457666	H3G5Z7	G4YWR0 H3G5Z7	over	0.569331	1	0.5
map00791	Atrazine degradation	1	1502	2	4370	0.0665779	0.0457666	W2HC46	H3G869 W2HC46	over	0.569331	1	0.5
map00361	Chlorocyclohexane and chlorobenzene degradation	1	1502	2	4370	0.0665779	0.0457666	H3G5Z7	G4YWR0 H3G5Z7	over	0.569331	1	0.5
map00514	Other types of O-glycan biosynthesis	1	1502	2	4370	0.0665779	0.0457666	H3GZ29	H3GZ29 D0NF40	over	0.569331	1	0.5
map05031	Amphetamine addiction	1	1502	2	4370	0.0665779	0.0457666	P27165	W2G6P0 P27165	over	0.569331	1	0.5
map00220	Arginine biosynthesis	10	1502	30	4370	0.665779	0.686499	G4YYD6 A0A0W8CCB8 D0MY04 H3GRZ9 A0A0W8DTY5 H3HDJ2 W2NI86 W2HC46 H3G6H0 Q8H731	W2GCZ5 G4YYD6 G4YM72 H3G6H0 D0MZD0 D0N471 Q8H731 W2NI86 H3GAH1 A0A0W8CCB8 H3G869 W2LM18 W2HC46 H3GRZ9 G4YTL7 G4ZX74 D0MY09 A0A0W8CIY6 D0MY04 W2WSM9 H3G9S1 H3HDJ2 G4YQK3 A0A0W8D3S5 G4YJB3 A0A0W8DTY5 G4YM73 W2W4Z3 G5A1Q4 D0P4Z6	under	0.61553	1	0.333333
map04922	Glucagon signaling pathway	10	1502	30	4370	0.665779	0.686499	G4ZQ23 G4YH85 D0MZU0 H3GWA7 D0N8B4 D0NZ18 P27165 G4Z571 W2HF34 A0A081ANI6	G4YH85 W2MZU1 G4YQF6 H3GWA7 W2YVM5 D0MZU0 D0NZ18 H3GAP1 G5A5E4 A0A0W8CQT3 G5A5E6 H3GAQ6 W2HYE5 W2IK43 G4ZQ23 D0N8B4 H3GAQ9 G4ZQ28 H3H2B4 D0N8B7 H3G8Y4 H3GA23 P27165 H3GWQ9 V9DWV8 D0MXY7 G4Z571 A0A081ANI6 H3HDS7 W2HF34	under	0.61553	1	0.333333
map04721	Synaptic vesicle cycle	8	1502	24	4370	0.532623	0.549199	A0A0W8CCU0 A0A0W8DD57 W2LA64 D0N114 G4YZ19 H3H4A6 D0MZR7 D0N597	G4Z251 D0MUN7 W2GVQ7 A0A0W8DD57 W2GS66 A0A0W8C574 H3H4A6 A0A0W8CCU0 H3H0Z5 G4YH59 D0MZR7 W2G2V3 H3GFZ5 D0NB08 A0A0W8C8P9 D0MRN0 G4ZPB3 A0A0W8DLL2 G4YZ19 D0NHU0 D0N597 D0NUA2 W2LA64 D0N114	under	0.618368	1	0.333333
map05152	Tuberculosis	7	1502	21	4370	0.466045	0.480549	D0N0I0 A0A0W8DQ06 D0NHM8 P27165 A0A0W8CCU0 W2LA64 H3H4A6	A0A0W8DQ06 D0NHM8 G5A5Z4 A0A0W8C574 H3H4A6 A0A0W8C5V6 A0A0W8CCU0 D0N0I0 G4ZH80 D0MRN0 G4ZPB3 A0A0W8CNU5 P27165 D0MQC0 V9DWV8 A0A081AE30 H3G581 D0NKY1 A0A0W8DIC9 W2LA64 H3HDS7	under	0.620744	1	0.333333
map00910	Nitrogen metabolism	5	1502	15	4370	0.332889	0.343249	H3GRZ9 W2NI86 D0N897 H3G6H0 Q8H731	W2GCZ5 G4YM72 H3G6H0 D0MZD0 H3GNE8 Q8H731 W2NI86 H3GAH1 G5A643 G4ZNI0 W2LM18 H3GRZ9 G4YTL7 D0N897 G5A1Q4	under	0.629024	1	0.333333
map05100	Bacterial invasion of epithelial cells	5	1502	15	4370	0.332889	0.343249	A0A0W8DEH4 B0B0X8 A0A0W8CH75 P22131 A4LAC4	P22131 G4Z251 D0MUN7 W2GVQ7 Q84P47 A4LAC4 A0A0W8CH75 W2KMP9 B0B0X8 A0A0W8DBT4 A0A0W8C7E3 W2VUX7 D0P410 V9EP02 A0A0W8DEH4	under	0.629024	1	0.333333
map00350	Tyrosine metabolism	5	1502	15	4370	0.332889	0.343249	G4Z2C5 A0A0W8DTY5 H3G6L3 H3GPM4 A0A0W8DAM1	W2J9S8 H3GAC1 H3G9S1 W2ISU3 G4YQK3 A0A0W8BZP3 A0A0W8DTY5 G4Z2C5 A0A0W8DAM1 D0NCR4 A0A0W8C5M9 D0N9N0 G4ZZ43 H3GPM4 H3G6L3	under	0.629024	1	0.333333
map04022	cGMP-PKG signaling pathway	3	1502	9	4370	0.199734	0.20595	W2IDF1 P27165 G4YUB2	W2IDF1 G5AFG9 H3GH12 W2G6P0 G4ZH80 G4YUB2 P27165 D0MQC0 H3HDS7	under	0.64812	1	0.333333
map00040	Pentose and glucuronate interconversions	2	1502	6	4370	0.133156	0.1373	G5AAH9 H3GA63	H3G8W2 D0NY08 G5AAH9 H3GA63 A0A0W8C0T4 D0NPM9	under	0.669161	1	0.333333
map04380	Osteoclast differentiation	2	1502	6	4370	0.133156	0.1373	W3A0H9 H3GBP3	G4ZH80 A0A0W8C7E3 D0MQC0 W3A0H9 H3GBP3 H3HDS7	under	0.669161	1	0.333333
map02024	Quorum sensing	2	1502	6	4370	0.133156	0.1373	A0A0W8DEH0 D0N554	D0N554 H3GRK5 G5A354 A0A0W8DB30 V9EW49 A0A0W8DEH0	under	0.669161	1	0.333333
map04659	Th17 cell differentiation	2	1502	6	4370	0.133156	0.1373	A0A0W8CRD8 H3G966	W2JPU5 G5A2K0 H3G966 G4ZH80 D0MQC0 A0A0W8CRD8	under	0.669161	1	0.333333
map03420	Nucleotide excision repair	7	1502	22	4370	0.466045	0.503432	A0A0W8DCD2 W2GZV1 G5AFA7 A0A0W8DK62 W2H9P7 W2NI26 W2PQ06	A0A0W8CK68 G4YNC2 A0A0W8BZH2 A0A0W8CDQ4 G4Z5C3 A0A0W8BZZ9 D0N8L6 W2PQ06 W2H9P7 W2KR56 A0A0W8DK62 G4YG31 A0A0W8DCD2 A0A0W8D5B8 D0NSC7 H3G5C8 G5AFA7 H3G5M2 W2GZV1 G5AEJ1 H3GAU9 W2NI26	under	0.676371	1	0.318182
map04810	Regulation of actin cytoskeleton	6	1502	19	4370	0.399467	0.434783	A0A0W8DEH4 B0B0X8 A0A0W8CH75 P22131 W2IRR1 A4LAC4	P22131 Q84P47 A4LAC4 A0A0W8CH75 W2KMP9 B0B0X8 W2IRR1 W2G6P0 G4ZH80 A0A0W8DBT4 A0A0W8C7E3 W2VUX7 H3GA69 D0MQC0 G5AET1 D0P410 V9EP02 A0A0W8CRU3 A0A0W8DEH4	under	0.683436	1	0.315789
map00562	Inositol phosphate metabolism	6	1502	19	4370	0.399467	0.434783	H3GGJ0 G4Z8J6 A0A081ACW6 A0A0W8DKD6 G5AFM5 G4Z8Z5	A0A0W8BV42 G4Z4L7 A0A0W8E0K6 G4Z8J6 G4Z8Z5 A0A0W8C7E3 G4YPJ5 A0A0W8DN17 D0N6R3 H3GGJ0 H3H1C0 A0A0W8DKD6 A0A0W8CZ54 A0A0W8CRU3 V9FK79 A0A0W8CPG7 G4YWF8 A0A081ACW6 G5AFM5	under	0.683436	1	0.315789
map04114	Oocyte meiosis	5	1502	16	4370	0.332889	0.366133	H3G9K6 A0A0W8DGP2 G4YFS6 P27165 D0N7X5	W2MRI8 A0A0W8DGP2 W2G6P0 Q8H720 D0N7X5 G4ZH80 H3G8Z1 W2MVA9 A0A0W8C2R7 P27165 H3GD06 D0MQC0 G4YIS8 H3G5X3 H3G9K6 G4YFS6	under	0.69283	1	0.3125
map04139	Mitophagy - yeast	5	1502	16	4370	0.332889	0.366133	H3GBJ2 A0A0W8BXB4 A0A0W8CRD8 H3HEG2 D0MSF3	W2H659 D0MSF3 G4YQV6 A0A0W8BXB4 G4ZPT1 H3GM85 A0A0W8DY64 H3HEG2 W2PV49 W2FU69 H3GBJ2 H3G542 W2KSJ9 A0A0W8CRU3 A0A0W8CRD8 G5AA36	under	0.69283	1	0.3125
map01523	Antifolate resistance	5	1502	16	4370	0.332889	0.366133	G4ZQ66 W2IKJ8 D0N4U8 A0A080ZSB8 A0A0W8CI83	H3G863 A0A0W8CYI6 A0A081ASP3 D0N4U8 A0A0W8CFF7 G4ZQ66 W2IKJ8 A0A0W8CI83 G4YYD3 A0A080ZSB8 A0A0W8BZQ2 D0NDM6 H3GKM1 D0N474 G4ZKP3 A0A080Z139	under	0.69283	1	0.3125
map04145	Phagosome	13	1502	41	4370	0.865513	0.938215	D0N0I0 B0B0X8 A0A0W8CCU0 A0A0W8DD57 W2LA64 A0A0W8CH75 G4YZ19 H3H4A6 P22131 G4XXU1 D0N597 D0NY60 A4LAC4	P22131 Q84P47 A4LAC4 A0A0W8CH75 A0A0W8DD57 A0A0W8CWK8 W2KMP9 W2GS66 G5AA53 G5AA51 A0A0W8CX02 B0B0X8 H3GM82 G4XXU1 D0MWJ6 J7EJE4 A0A0W8C574 H3H4A6 A0A0W8C5V6 A0A0W8CCU0 D0NR25 G4YVS5 D0N0I0 Q5G915 W2G2V3 H3GFZ5 A0A0W8C8P9 D0MRN0 G4ZPB3 A0A0W8DLL2 A0A0W8CNU5 G4YZ19 G4ZUH4 D0NY60 D0NHU0 D0N597 W2PT17 A0A0W8DIX9 V9EJ66 H3HDP0 W2LA64	under	0.695903	1	0.317073
map04136	Autophagy - other	4	1502	13	4370	0.266312	0.297483	H3GBJ2 A0A0W8CRD8 H3GIW4 D0N7X5	Q8H720 D0N7X5 H3GPC6 H3GIW4 H3GBJ2 W2PV16 A0A080ZFE1 D0NX58 G5AAQ7 G4ZXT7 A0A0W8CRD8 G5AA36 A0A081APC5	under	0.705818	1	0.307692
map04113	Meiosis - yeast	4	1502	13	4370	0.266312	0.297483	H3G9K6 W2IP98 D0N7X5 H3GAJ9	W2G6P0 Q8H720 D0N7X5 W2MVA9 H3GD06 G4YIS8 A0A0W8DKM9 H3G5X3 D0N1G3 W2IP98 A0A0W8C8N4 H3G9K6 H3GAJ9	under	0.705818	1	0.307692
map04750	Inflammatory mediator regulation of TRP channels	1	1502	3	4370	0.0665779	0.0686499	P27165	W2G6P0 A0A0W8C7E3 P27165	under	0.717423	1	0.333333
map00300	Lysine biosynthesis	1	1502	3	4370	0.0665779	0.0686499	A0A0W8DZG3	G4ZY22 A0A0W8AXS9 A0A0W8DZG3	under	0.717423	1	0.333333
map00072	Synthesis and degradation of ketone bodies	1	1502	3	4370	0.0665779	0.0686499	D0NFM9	D0NFM9 G4Z6U2 A0A0W8CMM6	under	0.717423	1	0.333333
map04712	Circadian rhythm - plant	1	1502	3	4370	0.0665779	0.0686499	H3HEG2	H3HEG2 W2PV49 W2FU69	under	0.717423	1	0.333333
map04976	Bile secretion	1	1502	3	4370	0.0665779	0.0686499	W2IKJ8	W2IKJ8 D0NDM6 G5A429	under	0.717423	1	0.333333
map00362	Benzoate degradation	1	1502	3	4370	0.0665779	0.0686499	W2LJG5	G4Z6U2 A0A0W8CMM6 W2LJG5	under	0.717423	1	0.333333
map04624	Toll and Imd signaling pathway	1	1502	3	4370	0.0665779	0.0686499	A0A0W8D3R6	Q8H719 W2IWR9 A0A0W8D3R6	under	0.717423	1	0.333333
map01230	Biosynthesis of amino acids	47	1502	145	4370	3.12916	3.31808	G4ZQ23 H3GA19 G4YQB6 D0NL09 H3G883 G4ZT06 A0A0W8DZG3 G4ZQ66 G4ZGI3 Q6WEV3 G4YE49 G4YYD6 V9E086 G4Z8J6 A0A0W8CCB8 D0MY04 A0A0W8DTY5 H3GWU6 W2HNR7 W2L334 A0A0W8CZK1 W2GAZ3 H3G9R1 D0N4U8 H3HDJ2 A0A0W8D2C4 H3G9V7 H3H3D6 D0N8B4 W2NI86 G4ZAW1 W2GKT1 H3G951 H3G8J8 Q8H706 G4Z2L1 A0A0W8D414 V9E4L2 D0N897 D0N5Q5 H3G6H0 A0A0W8DEH0 D0MUG5 D0NXA2 A0A081ANI6 Q8H731 D0MT22	G4ZB37 G4YKG5 D0MUG5 G4ZB36 A0A0W8D589 W2RJY2 A0A0W8D400 A0A0W8D414 H3G695 V9FU34 W2GAZ3 G5A2F9 G4YE49 H3G968 W2GCZ5 G4YYD6 A0A081B0P7 G4YM72 H3G8J8 G4Z858 G4Z863 H3G6H0 D0MZD0 Q8H721 D0N471 G4Z2L1 A0A080ZSK7 D0MUR6 W2LGM5 H3GAQ8 G4YN42 G4ZT06 Q6WEV3 G5A5F1 H3G951 G4YMI5 Q8H706 H3G883 D0NNU8 H3GNE8 W2GKT1 Q8H731 G4YHC4 H3HDB8 H3G8E5 A0A081ASP3 G5AIQ2 W2MZU1 D0N4U8 W2YVM5 W2NI86 H3GAH1 G4Z1M7 D0NL…	under	0.721617	1	0.324138
map04722	Neurotrophin signaling pathway	3	1502	10	4370	0.199734	0.228833	P27165 D0MSB1 D0NFX7	W2MRI8 G4ZH80 A0A0W8C7E3 P27165 H3GA69 D0MQC0 G5AET1 D0MSB1 H3HDS7 D0NFX7	under	0.724852	1	0.3
map02010	ABC transporters	3	1502	10	4370	0.199734	0.228833	H3GAS7 W2IKJ8 A0A080ZSB8	D0N6L8 W2IKJ8 H3GYY6 A0A080ZSB8 A0A0W8BZQ2 D0NDM6 H3GKM1 H3GAS7 G5A429 A0A080Z139	under	0.724852	1	0.3
map04137	Mitophagy - animal	3	1502	10	4370	0.199734	0.228833	D0NYS3 H3HEG2 H3GCS4	A0A0W8C5V6 H3HEG2 H3GA69 W2PV49 W2FU69 G5AET1 V9DWW5 W2PV16 D0NYS3 H3GCS4	under	0.724852	1	0.3
map03030	DNA replication	6	1502	20	4370	0.399467	0.457666	W2IP98 G5AFA7 A0A0W8DK62 W2H9P7 W2PQ06 H3GAJ9	A0A0W8CK68 A0A0W8BZH2 A0A0W8AYZ3 A0A0W8BZZ9 D0N8L6 W2PQ06 G4Z769 W2H9P7 W2PCA2 A0A0W8DK62 A0A0W8D5B8 H3G5C8 D0NAB9 D0N1G3 W2IP98 G5AFA7 G4YUZ9 H3G5M2 G5AEJ1 H3GAJ9	under	0.736252	1	0.3
map04932	Non-alcoholic fatty liver disease (NAFLD)	10	1502	33	4370	0.665779	0.755149	H3G793 G4Z571 G4YRP1 W2HF34 A0A081A1X3 D0NXY8 H3GH69 G4YUN7 H3GCS4 D0NFX7	D0NXY8 G4ZXF5 H3GIQ9 A0A0W8DKJ5 G4ZUE3 G4XB74 G4YUN7 G4YRP1 A0A0W8C3E6 D0N5T6 D0NIT5 W2YXA8 D0NDQ6 H3G8P0 D0NFU0 A0A081A1X3 A0A0W8DPB3 A0A0W8C7E3 D0NA23 A0A0W8DJZ5 G4YIH2 H3G6K1 G4Z571 H3GH69 H3G581 D0NKY1 A0A0W8DIC9 H3G793 H3HDS7 A0A0W8DHE0 D0NFX7 H3GCS4 W2HF34	under	0.747397	1	0.30303
map05132	Salmonella infection	5	1502	17	4370	0.332889	0.389016	A0A0W8DEH4 B0B0X8 A0A0W8CH75 P22131 A4LAC4	P22131 Q84P47 A4LAC4 A0A0W8CH75 W2KMP9 B0B0X8 H3GM82 D0MWJ6 A0A0W8C5V6 G4ZH80 A0A0W8DBT4 W2VUX7 W2PT17 D0MQC0 D0P410 V9EP02 A0A0W8DEH4	under	0.748653	1	0.294118
map04360	Axon guidance	2	1502	7	4370	0.133156	0.160183	W2IRR1 D0NFX7	W2IRR1 G4ZH80 A0A0W8C7E3 H3GA69 D0MQC0 G5AET1 D0NFX7	under	0.755518	1	0.285714
map00730	Thiamine metabolism	2	1502	7	4370	0.133156	0.160183	A0A0W8CTE3 H3GIP9	G4ZR70 A0A0W8CTE3 H3G6I7 G4ZH45 A0A0W8DNB7 H3GIP9 H3H2G3	under	0.755518	1	0.285714
map00053	Ascorbate and aldarate metabolism	2	1502	7	4370	0.133156	0.160183	G4Z043 D0N2W0	G4YZ93 V9FEV0 D0NFT1 H3G8W2 G4Z043 D0NY08 D0N2W0	under	0.755518	1	0.285714
map00592	alpha-Linolenic acid metabolism	2	1502	7	4370	0.133156	0.160183	G5AA61 V9FE70	G5AA61 H3G9X7 H3GA53 A0A0W8CC18 V9FE70 D0N2X8 A0A0W8CY03	under	0.755518	1	0.285714
map04974	Protein digestion and absorption	2	1502	7	4370	0.133156	0.160183	H3GQX5 A0A080ZPP6	G4Z037 V9FI20 D0NFS3 H3GFG5 D0NAX9 H3GQX5 A0A080ZPP6	under	0.755518	1	0.285714
map04621	NOD-like receptor signaling pathway	4	1502	14	4370	0.266312	0.320366	G4YVZ2 H3G966 H3GIW4 A0A0W8C7H2	W2JPU5 G5A2K0 H3G966 H3GH12 G4ZPT1 D0MUU6 G4ZH80 G4YVZ2 A0A0W8CD40 A0A0W8C7H2 H3GIW4 D0MQC0 A0A081AN44 A0A0W8DGL9	under	0.765054	1	0.285714
map00564	Glycerophospholipid metabolism	6	1502	21	4370	0.399467	0.480549	V9EK33 H3GG74 H3H2R3 G5A9A0 A0A0W8DP50 H3HCZ5	G4ZMM3 G4YSD6 D0N7X9 H3G4Y2 H3GG74 H3GFX7 D0NZ19 A0A080ZSH8 G4YIS6 G5A9A0 V9EK33 G4YTU0 A0A0W8DP50 H3GME6 A0A0W8BZD5 H3H1C0 D0MV88 H3HCZ5 H3H2R3 G5A100 V9F9A5	under	0.782456	1	0.285714
map00970	Aminoacyl-tRNA biosynthesis	16	1502	53	4370	1.06525	1.21281	A0A0W8DF25 H3G6S6 G5AB13 G4YSS1 G4Z1P3 D0NPW4 G4Z666 W2I5G6 D0NAY8 W2J1W2 H3H2X5 A0A081A0G2 H3GKZ2 D0NEQ1 H3G7T4 G4Z8H6	A0A0W8DQN0 A0A080ZZ77 G4Z666 H3G7T4 D0NAY8 G4YTL0 W2I5G6 A0A0W8BW27 W2H0B3 G5AB13 A0A0W8E147 A0A0W8DF25 G4ZBW3 W2HJP1 D0MQG5 H3G852 H3GT78 D0NU10 A0A0W8B048 G4YSS1 A0A0W8DC30 H3G8N3 G4ZS91 G4YKJ9 G4Z8H6 V9FJ90 W2J1W2 W2HT87 G4Z1P3 D0N2K2 W2MTC2 G4YE43 G4YXG9 H3GY16 D0NPW4 W2WEQ8 V9FVN7 W2PGV0 H3H5G2 H3G6S6 D0RLR0 H3G795 H3GAQ3 H3G8K3 H3GKZ2 G4YI34 D0NJ60 H3H2X5 A0A0W8DWR1 A0A081A0G2 G4ZSJ7 D0NEQ1…	under	0.783586	1	0.301887
map00600	Sphingolipid metabolism	3	1502	11	4370	0.199734	0.251716	A0A0W8C2A4 V9FRI5 G5AA22	V9FRI5 G5AA22 D0MWF8 W3A5B6 A0A0W8C2A4 A0A0W8BVZ1 A0A081AE30 G5AA24 A0A081B3C0 D0N016 D0NLW8	under	0.787791	1	0.272727
map02020	Two-component system	3	1502	11	4370	0.199734	0.251716	D0MRF7 W2NI86 Q8H731	Q8H731 W2NI86 H3GAH1 A0A0W8DKJ5 D0N5T6 G4Z6U2 A0A0W8CMM6 D0MRF7 H3G581 D0NKY1 A0A0W8DIC9	under	0.787791	1	0.272727
map05160	Hepatitis C	5	1502	18	4370	0.332889	0.411899	D0MSB1 D0N7X5 H3G7L0 H3GCS4 D0NFX7	Q8H720 D0N7X5 G4ZH80 D0NHD9 A0A0W8CHF4 W2MVA9 A0A0W8C7E3 D0NA23 H3GD06 H3GA69 D0MQC0 G4YIS8 G5AET1 H3G7L0 D0MSB1 H3HDS7 D0NFX7 H3GCS4	under	0.796549	1	0.277778
map04210	Apoptosis	7	1502	25	4370	0.466045	0.572082	B0B0X8 A0A0W8CH75 D0MSB1 P22131 A0A080Z9F0 A4LAC4 H3GCS4	P22131 Q84P47 A4LAC4 A0A0W8CH75 A0A0W8CWK8 W2KMP9 G5AA53 G5AA51 A0A0W8CX02 B0B0X8 Q5G915 G4ZH80 A0A080Z9F0 A0A0W8C7E3 D0NA23 H3GA69 D0MQC0 G5AET1 H3G581 H3HD44 D0NKY1 A0A0W8DIC9 D0MSB1 H3HDS7 H3GCS4	under	0.810073	1	0.28
map05162	Measles	4	1502	15	4370	0.266312	0.343249	H3GB49 H3HEG2 H3GCS4 D0NFX7	H3GB49 W2ZLJ1 G4YW46 D0NGJ7 D0NGK0 G4ZUY9 D0MZ23 A0A0W8C7E3 D0NA23 H3HEG2 W2PV49 W2FU69 H3HDS7 D0NFX7 H3GCS4	under	0.81452	1	0.266667
map00960	Tropane, piperidine and pyridine alkaloid biosynthesis	1	1502	4	4370	0.0665779	0.0915332	A0A0W8DTY5	H3G9S1 W2ISU3 G4YQK3 A0A0W8DTY5	under	0.814613	1	0.25
map04630	Jak-STAT signaling pathway	1	1502	4	4370	0.0665779	0.0915332	A0A0W8CRD8	A0A0W8C7E3 V9DWV8 H3HDS7 A0A0W8CRD8	under	0.814613	1	0.25
map00430	Taurine and hypotaurine metabolism	1	1502	4	4370	0.0665779	0.0915332	H3GRZ9	H3GRZ9 G4YTL7 G5A1Q4 H3GAK0	under	0.814613	1	0.25
map00900	Terpenoid backbone biosynthesis	1	1502	4	4370	0.0665779	0.0915332	W2JAG7	G4Z6U2 A0A0W8CMM6 G4ZY19 W2JAG7	under	0.814613	1	0.25
map00903	Limonene and pinene degradation	1	1502	4	4370	0.0665779	0.0915332	G4Z043	G4YZ93 V9FEV0 D0NFT1 G4Z043	under	0.814613	1	0.25
map00981	Insect hormone biosynthesis	1	1502	4	4370	0.0665779	0.0915332	G4Z043	G4YZ93 V9FEV0 D0NFT1 G4Z043	under	0.814613	1	0.25
map04977	Vitamin digestion and absorption	1	1502	4	4370	0.0665779	0.0915332	A0A080ZSB8	A0A080ZSB8 A0A0W8BZQ2 H3GKM1 A0A080Z139	under	0.814613	1	0.25
map04270	Vascular smooth muscle contraction	1	1502	4	4370	0.0665779	0.0915332	P27165	W2G6P0 G4ZH80 P27165 D0MQC0	under	0.814613	1	0.25
map04151	PI3K-Akt signaling pathway	10	1502	35	4370	0.665779	0.800915	H3G9K6 W2KJT7 A0A0W8CRD8 B5M4T9 W2HF34 H3G966 D0MSB1 D0N7X5 H3G7L0 D0NFX7	W2MRI8 W2JPU5 G5A2K0 H3G966 A0A0W8DMN8 W2H4X8 G4YVZ7 H3GCK5 Q8H720 D0N7X5 G4ZH80 W2FUY3 V9E8A5 W2MVA9 A0A0W8C7E3 H3GD06 H3GA69 D0MQC0 G4YIS8 A0A0W8CDN6 G5AET1 V9EDZ1 H3G7L0 B5M4T9 W2P977 A0A0W8DDN9 G4ZBQ9 D0MSB1 H3HDS7 A0A0W8CZ54 W2KJT7 D0NFX7 A0A0W8CRD8 W2HF34 H3G9K6	under	0.815997	1	0.285714
map04012	ErbB signaling pathway	2	1502	8	4370	0.133156	0.183066	A0A0W8CRD8 D0NFX7	G4ZH80 A0A0W8C7E3 H3GA69 D0MQC0 G5AET1 H3HDS7 D0NFX7 A0A0W8CRD8	under	0.821631	1	0.25
map04062	Chemokine signaling pathway	2	1502	8	4370	0.133156	0.183066	B5M4T9 D0NFX7	G4ZH80 A0A0W8C7E3 H3GA69 D0MQC0 G5AET1 B5M4T9 H3HDS7 D0NFX7	under	0.821631	1	0.25
map04660	T cell receptor signaling pathway	2	1502	8	4370	0.133156	0.183066	D0MSB1 D0NFX7	G4ZH80 A0A0W8C7E3 H3GA69 D0MQC0 G5AET1 D0MSB1 H3HDS7 D0NFX7	under	0.821631	1	0.25
map05206	MicroRNAs in cancer	3	1502	12	4370	0.199734	0.2746	H3G5G1 A0A080ZSB8 A0A0W8CRD8	H3GA69 G5AET1 V9DWV8 A0A080ZSB8 H3G5G1 A0A0W8BZQ2 H3GKM1 A0A0W8CZ54 A0A0W8CRD8 G5A429 A0A080Z139 V9G0R8	under	0.838262	1	0.25
map04014	Ras signaling pathway	3	1502	12	4370	0.199734	0.2746	D0N0I0 P27165 B5M4T9	D0N0I0 G4ZH80 A0A0W8CNU5 A0A0W8C7E3 P27165 H3GA69 D0MQC0 G5AET1 G4YIS6 B5M4T9 H3HDS7 A0A080ZQ25	under	0.838262	1	0.25
map05164	Influenza A	9	1502	33	4370	0.599201	0.755149	W2JAG7 H3GQX5 B0B0X8 H3GB49 A0A0W8CH75 P22131 A4LAC4 H3GCS4 D0NFX7	H3GB49 W2ZLJ1 G4YW46 P22131 D0NGJ7 Q84P47 A4LAC4 A0A0W8CH75 D0NGK0 W2KMP9 B0B0X8 A0A0W8D681 H3GA87 D0MXY1 H3G9Z6 G4ZH80 G4ZEN1 A0A0W8C7E3 W2HAR3 D0NA23 A0A0W8DFU2 D0MQC0 G4YW61 V9DWV8 H3G6Y3 H3G581 D0NKY1 A0A0W8DIC9 H3HDS7 D0NFX7 H3GQX5 W2JAG7 H3GCS4	under	0.852721	1	0.272727
map03060	Protein export	4	1502	16	4370	0.266312	0.366133	D0NP72 A0A080Z9A7 H3G860 D0NY60	W2LNS6 H3G860 D0MR13 A0A080Z9A7 A0A0W8DB30 W2JTY6 H3GMB5 G4ZUH4 D0NY60 A0A0W8C7H3 H3HDP0 H3GRN5 D0NP72 H3H9T6 A0A0W8DJ91 H3HBD9	under	0.855083	1	0.25
map05134	Legionellosis	6	1502	23	4370	0.399467	0.526316	A0A0W8DQ06 D0NHM8 H3GB49 A0A0W8DFS9 A0A0W8DLM6 H3GFJ2	A0A0W8DQ06 D0N1P5 D0NHM8 G4Z0H2 H3GB49 W2ZLJ1 G4YW46 G5A5Z4 W2I822 D0NGJ7 D0NGK0 A0A140YWP7 A0A0W8DFS9 A0A0W8DFT4 H3GFJ2 A0A0W8DLM6 A0A0W8C416 A0A0W8DIX9 H3G581 D0NKY1 A0A0W8DIC9 D0NKK0 G5A5A3	under	0.856007	1	0.26087
map04626	Plant-pathogen interaction	2	1502	9	4370	0.133156	0.20595	P27165 H3G966	W2JPU5 G5A2K0 H3G966 H3G804 W2H4X8 G4YVZ7 H3GCK5 P27165 A0A081AN44	under	0.871205	1	0.222222
map05213	Endometrial cancer	2	1502	9	4370	0.133156	0.20595	D0MSB1 D0NFX7	G4ZH80 A0A0W8C7E3 H3GA69 D0MQC0 G5AET1 D0MSB1 H3HDS7 A0A0W8CZ54 D0NFX7	under	0.871205	1	0.222222
map01521	EGFR tyrosine kinase inhibitor resistance	3	1502	13	4370	0.199734	0.297483	W2KJT7 A0A0W8CRD8 D0NFX7	A0A0W8DMN8 G4ZH80 W2FUY3 A0A0W8C7E3 H3GA69 D0MQC0 G5AET1 A0A0W8DDN9 H3HDS7 A0A0W8CZ54 W2KJT7 D0NFX7 A0A0W8CRD8	under	0.877996	1	0.230769
map00140	Steroid hormone biosynthesis	1	1502	5	4370	0.0665779	0.114416	G4Z2C5	H3GTD3 G4ZKM7 V9EMT4 G4Z2C5 D0MSY4	under	0.87839	1	0.2
map04130	SNARE interactions in vesicular transport	1	1502	5	4370	0.0665779	0.114416	A0A0W8DW29	V9G2Q7 A0A0W8DIX9 D0NA49 W2NDG3 A0A0W8DW29	under	0.87839	1	0.2
map04961	Endocrine and other factor-regulated calcium reabsorption	1	1502	5	4370	0.0665779	0.114416	D0N114	G4Z251 D0MUN7 W2GVQ7 A0A0W8CPI6 D0N114	under	0.87839	1	0.2
map05146	Amoebiasis	1	1502	5	4370	0.0665779	0.114416	D0N0I0	A0A0W8C5V6 D0N0I0 A0A0W8CNU5 A0A0W8C7E3 D0P4Z6	under	0.87839	1	0.2
map04726	Serotonergic synapse	1	1502	5	4370	0.0665779	0.114416	B5M4T9	G4ZH80 H3GA69 D0MQC0 G5AET1 B5M4T9	under	0.87839	1	0.2
map00030	Pentose phosphate pathway	8	1502	31	4370	0.532623	0.709382	H3G883 G4Z2J6 Q8H706 H3G8D0 H3HD79 H3G840 H3HC28 W2NE46	Q8SAQ8 G4YID5 W2LGM5 D0NWZ2 G4YN42 A0A0W8C5P3 Q8H706 H3G883 H3HD79 G4Z973 G4YHC4 H3HDB8 H3G8E5 H3G751 A0A0W8D633 V9FXX2 H3G9S8 G4Z638 H3G8D0 G4ZKL1 W2NE46 D0MYV6 H3GLI1 G4Z2J6 G5AEQ6 H3HC28 H3G840 A0A0W8D428 A0A0W8C0T4 H3GXK1 G4ZWX5	under	0.88655	1	0.258065
map00240	Pyrimidine metabolism	12	1502	45	4370	0.798935	1.02975	D0N666 H3GA16 W2FVX0 G4ZZ35 A0A0W8DLI1 G4ZPB2 H3G8V0 V9EMF7 G4ZRG7 H3GNB4 G4ZVE7 H3G995	D0MZG8 G4ZVE7 G4ZZ35 D0N666 H3GA78 A0A0W8CYI1 H3G8V0 V9EMF7 A0A0W8C0W0 A0A0W8DDL5 G4ZPB2 A0A0W8DLI1 G4ZDX4 A0A0W8CZI8 H3GA16 A0A0W8BZH2 A0A0W8CC10 D0MYG3 H3GMV0 G4YG85 H3G9R6 A0A0W8DMQ5 G4Z769 D0MW98 W2FVX0 W2PCA2 A0A080YYI1 W2HL58 D0NYH8 D0NAB9 H3G8F7 D0NBY8 D0NZ38 D0N6Y3 D0N5U8 G4YEY0 G4YUZ9 G4ZRG7 H3G548 G5ABA9 W2MVJ4 H3GNB4 H3G995 G5AEJ1 W2HI73	under	0.896708	1	0.266667
map04150	mTOR signaling pathway	9	1502	35	4370	0.599201	0.800915	W2KJT7 A0A0W8DD57 A0A0W8CRD8 W2FQZ4 G4YZ19 W2HF34 D0MSB1 D0N597 D0NFX7	A0A0W8DD57 A0A0W8DMN8 W2GS66 W2G2V3 H3GFZ5 A0A080Z7K7 G4ZH80 W2FUY3 A0A0W8C8P9 D0MRN0 G4ZPB3 A0A0W8DLL2 G4YZ19 A0A0W8C7E3 D0NHU0 D0N597 W2QRE2 H3GA69 D0MQC0 G5AET1 W2LS73 H3H8E5 A0A0W8DDN9 W2P5H8 G4ZBQ9 D0MSB1 H3HDS7 A0A0W8CZ54 W2KJT7 D0NFX7 A0A0W8CRD8 W2HF34 G5AA36 H3GMN5 W2FQZ4	under	0.898903	1	0.257143
map04914	Progesterone-mediated oocyte maturation	2	1502	10	4370	0.133156	0.228833	G4YFS6 H3G966	W2JPU5 G5A2K0 H3G966 G4ZH80 A0A0W8C7E3 H3GA69 D0MQC0 G5AET1 H3HDS7 G4YFS6	under	0.907794	1	0.2
map04216	Ferroptosis	2	1502	10	4370	0.133156	0.228833	G5AA29 D0N554	H3GH12 D0N554 H3GRK5 G5A354 G5AA29 A0A081AT66 A0A0W8CM59 V9EW49 G4ZXT7 A0A081APC5	under	0.907794	1	0.2
map00450	Selenocompound metabolism	2	1502	10	4370	0.133156	0.228833	G5AB13 H3G5L7	G5AB13 A0A0W8B048 D0NAM5 D0MY86 G4Z4V6 D0N1B6 A0A081AWA6 G4YEY0 A0A0W8AXT7 H3G5L7	under	0.907794	1	0.2
map05224	Breast cancer	2	1502	10	4370	0.133156	0.228833	A0A0W8CRD8 D0NFX7	G4ZH80 A0A0W8C7E3 H3GA69 D0MQC0 G5AET1 H3HDS7 A0A0W8CZ54 D0NFX7 A0A0W8CRD8 V9G0R8	under	0.907794	1	0.2
map05214	Glioma	2	1502	10	4370	0.133156	0.228833	P27165 A0A0W8CRD8	G4ZH80 A0A0W8C7E3 P27165 H3GA69 D0MQC0 G5AET1 H3HDS7 A0A0W8CZ54 A0A0W8CRD8 V9G0R8	under	0.907794	1	0.2
map04024	cAMP signaling pathway	3	1502	14	4370	0.199734	0.320366	V9FE70 P27165 G4YUB2	H3GA53 W2G6P0 G4ZH80 A0A0W8CC18 G4YUB2 V9FE70 A0A0W8C7E3 P27165 D0MQC0 V9DWV8 G4YIS6 H3HDS7 D0N2X8 A0A0W8CY03	under	0.908798	1	0.214286
map05215	Prostate cancer	4	1502	18	4370	0.266312	0.411899	A0A0W8CRD8 H3G966 D0MSB1 D0NFX7	W2JPU5 G5A2K0 H3G966 W2H4X8 G4YVZ7 H3GCK5 G4ZH80 A0A0W8C7E3 H3GA69 D0MQC0 G5AET1 V9DWV8 D0MSB1 H3HDS7 A0A0W8CZ54 D0NFX7 A0A0W8CRD8 V9G0R8	under	0.913912	1	0.222222
map00230	Purine metabolism	25	1502	89	4370	1.66445	2.03661	D0N666 H3GA16 G4ZRQ2 A0A0W8CTE3 W2FVX0 G4ZZ35 G4ZMK2 A0A0W8C6L7 H3G5L7 H3G8H8 A0A0W8DLI1 A0A0W8CAA5 H3G8V0 H3GV00 W2HC46 A0A081A8P0 W2G3U8 H3HD79 H3GIP9 G4ZRG7 H3GNB4 D0NLJ9 A0A0W8CM06 G4ZVE7 H3G995	H3G863 A0A0W8CYI6 G4YID5 D0NWZ2 H3HD79 G4ZR70 W2MZU1 W2YVM5 H3GAP1 G5A5E4 H3G9N6 G5A5E6 G4YZ54 H3GAQ6 H3G8H8 W2IK43 G4ZVE7 G4YYT3 D0N723 H3GAQ9 G4ZZ35 D0N666 H3GA78 G4ZQ28 H3H2B4 D0N8B7 H3G869 G4ZAY2 H3G8V0 H3G5G0 A0A0W8C0W0 A0A081A3U1 W2HC46 V9FMA5 G4ZSJ1 A0A0W8DLI1 G4ZDX4 D0NVH9 A0A081A4B5 A0A0W8CTE3 A0A0W8CZI8 H3GA16 A0A0W8BZH2 A0A0W8CC10 D0MYG3 A0A081A8P0 D0MVY3 H3G9D6 H3GAI3 A0A0W8D428 D0NCN…	under	0.916988	1	0.280899
map00480	Glutathione metabolism	9	1502	36	4370	0.599201	0.823799	A0A0W8CFH6 D0N666 H3GA16 G4ZZ35 H3GAQ5 D0N253 A0A0W8DLI1 G5AA29 H3GAD3	Q8SAQ8 G4ZXP6 G4Z3A1 H3GIS6 V9G2F1 W3A761 W2RGG3 W3A599 W2FVU9 D0MTN4 H3G751 H3GAQ5 A0A0W8D633 G4ZZ35 D0N666 A0A0W8C452 G4ZKL1 D0NNL1 A0A0W8CFH6 A0A0W8DLI1 G5AA29 H3GA16 A0A0W8D0Y2 A0A081AT66 A0A0W8CM59 D0N253 G4ZWU4 A0A0W8DJS8 D0MZP4 H3GT51 G5AAQ6 D0MR46 H3GAD3 H3GCG6 D0NLZ0 H3GAK0	under	0.917021	1	0.25
map00513	Various types of N-glycan biosynthesis	1	1502	6	4370	0.0665779	0.1373	D0NSS5	H3GBZ6 V9FQY5 W2NFS6 G4YTU4 D0NSS5 H3GJB8	under	0.920236	1	0.166667
map04960	Aldosterone-regulated sodium reabsorption	1	1502	6	4370	0.0665779	0.1373	D0MSB1	G4ZH80 A0A0W8C7E3 H3GA69 D0MQC0 G5AET1 D0MSB1	under	0.920236	1	0.166667
map04668	TNF signaling pathway	1	1502	6	4370	0.0665779	0.1373	D0NYS3	G4ZPT1 G4ZH80 A0A0W8C7E3 D0MQC0 H3HDS7 D0NYS3	under	0.920236	1	0.166667
map04912	GnRH signaling pathway	1	1502	6	4370	0.0665779	0.1373	P27165	G4ZH80 P27165 H3GA69 D0MQC0 G5AET1 G4YIS6	under	0.920236	1	0.166667
map00625	Chloroalkane and chloroalkene degradation	1	1502	6	4370	0.0665779	0.1373	G4Z043	G4YZ93 V9FEV0 D0NFT1 G4Z043 W2J9S8 H3GAC1	under	0.920236	1	0.166667
map05010	Alzheimer's disease	13	1502	50	4370	0.865513	1.14416	Q6WEV3 H3G793 P27165 A0A0W8D414 A4ZHD7 G4YRP1 A0A081A1X3 D0NXY8 D0MUG5 H3GH69 G4YUN7 H3GCS4 D0NFX7	B6V9Y7 G4ZB37 A4ZHD7 A0A0Y0BJA1 D0MUG5 G4ZB36 A0A0W8D589 W2RJY2 A0A0W8D400 A0A0W8D414 H3G695 G4Z858 G4Z863 Q6WEV3 D0NXY8 G4ZXF5 H3GIQ9 A0A0W8DKJ5 G4ZUE3 G4XB74 G4ZSH2 G4YUN7 G4YRP1 A0A0W8C3E6 D0N5T6 G5AB08 D0NIT5 W2YXA8 G4ZH80 D0NDQ6 H3G8P0 D0NFU0 A0A081A1X3 A0A0W8DPB3 P27165 A0A0W8DJZ5 A0A081A394 G4YIH2 D0MQC0 H3G6K1 H3GH69 H3G581 H3GFR9 D0NKY1 A0A0W8DIC9 A0A080Z159 H3G793 A0A0W8DHE0 D0NFX7 H3GC…	under	0.922465	1	0.26
map04066	HIF-1 signaling pathway	7	1502	30	4370	0.466045	0.686499	Q6WEV3 W2KJT7 G4YH85 D0MZU0 A0A0W8D414 A0A0W8CRD8 D0MUG5	G4ZB37 G4YKG5 D0MUG5 G4ZB36 A0A0W8D589 W2RJY2 A0A0W8D400 A0A0W8D414 H3G695 G4Z858 G4Z863 G4YH85 A0A0W8DMN8 Q6WEV3 D0NNU8 G5AIQ2 G4YQF6 D0MZU0 W2HYE5 G4ZH80 W2FUY3 H3G8Y4 A0A0W8C7E3 D0MQC0 V9DWV8 A0A0W8DDN9 H3HDS7 W2KJT7 A0A0W8CRD8 A0A0W8DPX3	under	0.933402	1	0.233333
map00340	Histidine metabolism	2	1502	11	4370	0.133156	0.251716	G4Z043 G4Z3A5	G4YZ93 V9FEV0 D0NFT1 G4Z043 A0A0W8DYM6 G4ZN64 W2ISU3 A0A0W8D344 A0A0W8DER1 G4ZRD7 G4Z3A5	under	0.934461	1	0.181818
map05231	Choline metabolism in cancer	2	1502	11	4370	0.133156	0.251716	A0A0W8CRD8 D0MSB1	G4ZH80 A0A0W8C7E3 H3GA69 D0MQC0 G5AET1 G4YIS6 G4ZBQ9 D0MSB1 H3HDS7 A0A0W8CRU3 A0A0W8CRD8	under	0.934461	1	0.181818
map04350	TGF-beta signaling pathway	2	1502	11	4370	0.133156	0.251716	A0A0W8DGP2 D0N7X5	A0A0W8DGP2 Q8H720 D0N7X5 G4ZH80 H3G8Z1 W2MVA9 A0A0W8C2R7 H3GD06 D0MQC0 G4YIS8 V9DWV8	under	0.934461	1	0.181818
map00670	One carbon pool by folate	2	1502	11	4370	0.133156	0.251716	G4ZQ66 D0N4U8	H3G863 A0A0W8CYI6 A0A081ASP3 D0N4U8 A0A0W8CFF7 G4ZQ66 A0A0W8D8S8 A0A0W8C5A6 G4ZJD7 G4YYD3 D0N474	under	0.934461	1	0.181818
map04140	Autophagy - animal	6	1502	27	4370	0.399467	0.617849	A0A0W8CRD8 W2HF34 H3GIW4 D0MSB1 D0N7X5 H3GCS4	A0A0W8C5V6 A0A080Z7K7 Q8H720 D0N7X5 G4ZH80 A0A0W8C7E3 D0NA23 H3GPC6 H3GA69 H3GIW4 D0MQC0 G5AET1 W2PV16 A0A080ZFE1 W2P5H8 G4ZBQ9 D0MSB1 H3HDS7 A0A0W8CZ54 D0NX58 G5AAQ7 G4ZXT7 H3GCS4 A0A0W8CRD8 W2HF34 G5AA36 A0A081APC5	under	0.942558	1	0.222222
map04917	Prolactin signaling pathway	1	1502	7	4370	0.0665779	0.160183	D0NFX7	G4ZH80 A0A0W8C7E3 H3GA69 D0MQC0 G5AET1 H3HDS7 D0NFX7	under	0.947689	1	0.142857
map04664	Fc epsilon RI signaling pathway	1	1502	7	4370	0.0665779	0.160183	D0MSB1	G4ZH80 A0A0W8C7E3 H3GA69 D0MQC0 G5AET1 D0MSB1 H3HDS7	under	0.947689	1	0.142857
map04662	B cell receptor signaling pathway	1	1502	7	4370	0.0665779	0.160183	D0NFX7	G4ZH80 A0A0W8C7E3 H3GA69 D0MQC0 G5AET1 H3HDS7 D0NFX7	under	0.947689	1	0.142857
map05221	Acute myeloid leukemia	1	1502	7	4370	0.0665779	0.160183	A0A0W8CRD8	G4ZH80 A0A0W8C7E3 H3GA69 D0MQC0 G5AET1 H3HDS7 A0A0W8CRD8	under	0.947689	1	0.142857
map03410	Base excision repair	1	1502	7	4370	0.0665779	0.160183	G5AFA7	A0A0W8CK68 A0A0W8BZH2 A0A0W8AYZ3 H3HD44 H3G5C8 G5AFA7 G5AEJ1	under	0.947689	1	0.142857
map04725	Cholinergic synapse	1	1502	7	4370	0.0665779	0.160183	B5M4T9	G4ZH80 A0A0W8C7E3 H3GA69 D0MQC0 G5AET1 B5M4T9 H3HDS7	under	0.947689	1	0.142857
map04720	Long-term potentiation	1	1502	7	4370	0.0665779	0.160183	P27165	W2G6P0 G4ZH80 P27165 H3GA69 D0MQC0 G5AET1 V9DWV8	under	0.947689	1	0.142857
map04550	Signaling pathways regulating pluripotency of stem cells	1	1502	7	4370	0.0665779	0.160183	D0NFX7	G4ZH80 A0A0W8C7E3 H3GA69 D0MQC0 G5AET1 H3HDS7 D0NFX7	under	0.947689	1	0.142857
map05012	Parkinson's disease	10	1502	42	4370	0.665779	0.961098	W2IDF1 H3G793 A4ZHD7 G4YRP1 A0A0W8DVQ2 A0A081A1X3 D0NXY8 A0A0W8DKX4 H3GH69 G4YUN7	B6V9Y7 A4ZHD7 A0A0Y0BJA1 W2IDF1 G5AFG9 H3GH12 D0N735 D0NXY8 G4ZXF5 H3GIQ9 A0A0W8DKJ5 G4YYU4 G4ZUE3 G4XB74 G4YTH1 H3G877 G4ZSH2 G4YUN7 G4YRP1 A0A0W8DVQ2 D0N3G3 A0A0W8C3E6 D0N5T6 G5AB08 D0NIT5 W2YXA8 D0NDQ6 H3G8P0 D0NFU0 A0A081A1X3 A0A0W8DPB3 A0A0W8DJZ5 A0A081A394 G4YIH2 H3G6K1 H3GH69 H3G581 D0NKY1 A0A0W8DIC9 H3G793 A0A0W8DHE0 A0A0W8DKX4	under	0.950196	1	0.238095
map04138	Autophagy - yeast	10	1502	42	4370	0.665779	0.961098	H3GBJ2 A0A0W8CRD8 H3GIW4 H3GIG8 D0MZR7 D0N7X5 D0N3N1 W2KRM5 G5AFM5 G5A3M0	A0A0W8C5V6 H3H0Z5 G4YH59 W2KRM5 D0MZR7 D0N3N1 H3GYB8 D0NB08 Q8H720 D0N7X5 D0NBB6 G5AD87 D0NE39 H3GRM9 V9FKS2 G5A3M0 D0NA23 H3GPC6 H3GA69 W3A5B6 H3GIG8 G4ZZ75 H3GIW4 H3H368 G5AET1 D0NA49 A0A0W8BVZ1 A0A081AMA0 H3GBJ2 W2PV16 A0A080ZFE1 V9FPZ4 W2JQA6 G4Z971 D0NX58 G5AAQ7 G4ZCQ8 G4ZXT7 A0A0W8CRD8 G5AA36 A0A081APC5 G5AFM5	under	0.950196	1	0.238095
map04072	Phospholipase D signaling pathway	2	1502	12	4370	0.133156	0.2746	A0A0W8CRD8 A0A0W8DLM6	A0A0W8DLM6 G4ZH80 A0A0W8C7E3 H3GA69 D0MQC0 G5AET1 G4YIS6 A0A081AE30 G4ZBQ9 H3HDS7 A0A0W8CRU3 A0A0W8CRD8	under	0.953701	1	0.166667
map04540	Gap junction	2	1502	12	4370	0.133156	0.2746	G4YFS6 G4XXU1	A0A0W8CWK8 G5AA53 G5AA51 A0A0W8CX02 G4XXU1 J7EJE4 Q5G915 G4ZH80 H3GA69 D0MQC0 G5AET1 G4YFS6	under	0.953701	1	0.166667
map05210	Colorectal cancer	2	1502	12	4370	0.133156	0.2746	G4YKA6 D0NFX7	G4ZH80 A0A0W8C7E3 H3GA69 D0MQC0 G4YKA6 G5AET1 H3G581 D0NKY1 A0A0W8DIC9 H3HDS7 D0NFX7 A0A0W8CMK7	under	0.953701	1	0.166667
map04071	Sphingolipid signaling pathway	6	1502	28	4370	0.399467	0.640732	H3G9K6 A0A0W8C2A4 A0A080ZSB8 D0MSB1 D0N7X5 H3G7L0	Q8H720 D0N7X5 G4ZH80 W2MVA9 A0A0W8C7E3 H3GD06 H3GA69 W3A5B6 D0MQC0 G4YIS8 A0A0W8C2A4 G5AET1 G4YIS6 H3G7L0 A0A080ZSB8 A0A0W8BVZ1 A0A081AE30 W2P977 A0A0W8BZQ2 A0A081B3C0 H3GKM1 D0MSB1 H3HDS7 A0A0W8CZ54 D0N016 D0NLW8 H3G9K6 A0A080Z139	under	0.955105	1	0.214286
map05014	Amyotrophic lateral sclerosis (ALS)	1	1502	8	4370	0.0665779	0.183066	D0NQ89	W2JQN7 D0NQ89 A9QNB5 H3G581 D0NKY1 A0A0W8DIC9 A0A0W8CVV2 G4ZGJ7	under	0.965698	1	0.125
map05223	Non-small cell lung cancer	1	1502	8	4370	0.0665779	0.183066	D0MSB1	G4ZH80 A0A0W8C7E3 H3GA69 D0MQC0 G5AET1 D0MSB1 H3HDS7 V9G0R8	under	0.965698	1	0.125
map01522	Endocrine resistance	1	1502	8	4370	0.0665779	0.183066	A0A0W8CRD8	G4ZH80 A0A0W8C7E3 H3GA69 D0MQC0 G5AET1 H3HDS7 A0A0W8CRD8 V9G0R8	under	0.965698	1	0.125
map04666	Fc gamma R-mediated phagocytosis	2	1502	13	4370	0.133156	0.297483	A0A0W8DEH4 W2IRR1	W2IRR1 G4ZH80 A0A0W8DBT4 A0A0W8C7E3 W2VUX7 D0MQC0 G4YIS6 A0A081AE30 H3HDS7 D0P410 V9EP02 A0A0W8CRU3 A0A0W8DEH4	under	0.967466	1	0.153846
map05145	Toxoplasmosis	2	1502	13	4370	0.133156	0.297483	H3GB49 D0MSB1	H3GB49 W2ZLJ1 G4YW46 D0NGJ7 D0NGK0 H3G804 G4ZH80 D0MQC0 H3G581 D0NKY1 A0A0W8DIC9 D0MSB1 H3HDS7	under	0.967466	1	0.153846
map04612	Antigen processing and presentation	2	1502	13	4370	0.133156	0.297483	H3GB49 H3G966	H3GB49 W2ZLJ1 G4YW46 D0NGJ7 W2JPU5 G5A2K0 H3G966 D0NGK0 G4ZH83 A0A0W8DTB7 D0NR25 G4YVS5 V9EJ66	under	0.967466	1	0.153846
map04915	Estrogen signaling pathway	3	1502	18	4370	0.199734	0.411899	P27165 H3GB49 H3G966	H3GB49 W2ZLJ1 G4YW46 D0NGJ7 W2JPU5 G5A2K0 H3G966 D0NGK0 W2H4X8 G4YVZ7 H3GCK5 G4ZH80 A0A0W8C7E3 P27165 H3GA69 D0MQC0 G5AET1 H3HDS7	under	0.973499	1	0.166667
map05016	Huntington's disease	15	1502	63	4370	0.998668	1.44165	H3G7G0 W2IDF1 H3G793 A0A0W8DII0 A4ZHD7 G4YRP1 D0N747 D0N114 A0A081A1X3 G4ZRG7 D0NXY8 G4YY40 H3GH69 G4YUN7 H3G948	B6V9Y7 A4ZHD7 A0A0Y0BJA1 W2IDF1 G5AFG9 G4Z251 D0MUN7 W2GVQ7 H3GH12 D0NXY8 G4ZXF5 H3GIQ9 A0A0W8DKJ5 G4YY40 G4ZUE3 H3GA78 G4XB74 G4ZSH2 G4YUN7 A0A0W8C0W0 G4YRP1 W2JQN7 A0A0W8C3E6 A0A0W8DY64 D0N5T6 G5AB08 D0NIT5 W2YXA8 H3G7G0 D0NDQ6 G4ZDX4 H3G8P0 D0NFU0 A0A0W8C7V3 A0A0W8CC10 A0A081A1X3 A0A0W8DPB3 D0N747 A0A0W8DJZ5 A0A081A394 G4YIH2 H3GMV0 G4YG85 H3GJP3 H3G6K1 V9DWV8 H3G948 H3GH69 H3G581 A0A0W8DII0 G…	under	0.974913	1	0.238095
map05142	Chagas disease (American trypanosomiasis)	2	1502	14	4370	0.133156	0.320366	D0N7X5 H3G7L0	D0NR25 G4YVS5 Q8H720 D0N7X5 G4ZH80 W2MVA9 A0A0W8C7E3 H3GD06 A0A0W8BZ86 D0MQC0 G4YIS8 H3G7L0 G4YT83 H3HDS7	under	0.977244	1	0.142857
map05034	Alcoholism	2	1502	14	4370	0.133156	0.320366	P27165 B5M4T9	G4YG54 A0A0W8DCN3 W2G6P0 G4ZH80 V9FDA4 P27165 H3GA69 D0MQC0 G5AET1 H3G6D5 B5M4T9 G4Z985 V9FC68 D0N1E4	under	0.977244	1	0.142857
map03008	Ribosome biogenesis in eukaryotes	9	1502	42	4370	0.599201	0.961098	A0A0W8D3G0 D0NH58 G4YVW9 A0A0W8C194 G4YV61 D0MYL3 A0A0W8DTC2 D0N3V9 H3HEG2	A0A0W8D681 H3GA87 H3G8P9 D0NBZ5 H3G970 D0MYJ9 H3G7J3 D0N7S3 D0N3V9 H3G9W2 D0MQP9 G4YVW9 A0A0W8D3G0 A0A0W8BY89 A0A0W8CY25 A0A0W8CAZ6 V9F9P1 V9EYE9 H3HEG2 W2GF21 A0A0W8C194 W2PV49 W2FU69 W2IES2 H3G884 D0NH58 W2MBN0 G4YV61 D0N2P0 D0NUW0 W2I4A6 D0MYL3 A0A080ZMI7 H3HC64 A0A0W8DTC2 W2FYK6 A0A080ZSL5 A0A080ZG81 G4Z581 W3A298 V9DVM3 W2ME64	under	0.977379	1	0.214286
map00983	Drug metabolism - other enzymes	1	1502	9	4370	0.0665779	0.20595	G4ZMK2	H3G9N6 G4YYT3 D0N723 A0A0W8CYI1 G4ZAY2 D0MVY3 G4ZMK2 A0A0W8AZF3 D0NU97	under	0.977509	1	0.111111
map04730	Long-term depression	1	1502	9	4370	0.0665779	0.20595	D0N7X5	Q8H720 D0N7X5 G4ZH80 W2MVA9 H3GD06 H3GA69 D0MQC0 G4YIS8 G5AET1	under	0.977509	1	0.111111
map04918	Thyroid hormone synthesis	2	1502	15	4370	0.133156	0.343249	A0A0W8CFH6 H3G860	W2LNS6 H3G860 D0MR13 G4ZXP6 H3GIS6 V9G2F1 W2H4X8 A0A0W8C452 G4YVZ7 H3GCK5 D0NNL1 A0A0W8CFH6 G4ZWU4 V9EJ66 D0NLZ0	under	0.984148	1	0.133333
map00510	N-Glycan biosynthesis	1	1502	10	4370	0.0665779	0.228833	D0NSS5	H3GBZ6 V9FQY5 G4Z721 H3G934 D0NID9 W2NFS6 G4YTU4 H3H2G5 D0NSS5 H3GJB8	under	0.985255	1	0.1
map00590	Arachidonic acid metabolism	1	1502	10	4370	0.0665779	0.228833	A0A0W8CFH6	G4ZXP6 H3GIS6 V9G2F1 A0A0W8CFH6 G4YU40 G4ZWU4 D0MZP4 H3G7C3 H3GCG6 W2J0E3	under	0.985255	1	0.1
map04962	Vasopressin-regulated water reabsorption	1	1502	10	4370	0.0665779	0.228833	D0N0I0	H3GM82 D0MWJ6 D0N0I0 H3H0Z5 D0NB08 A0A0W8CNU5 A0A0W8CPI6 W2PT17 H3GJP3 W2FPG1	under	0.985255	1	0.1
map05230	Central carbon metabolism in cancer	6	1502	33	4370	0.399467	0.755149	G4ZQ23 G4YH85 D0MZU0 D0N8B4 A0A0W8CRD8 A0A081ANI6	G4YH85 G4YHC4 H3HDB8 W2MZU1 G4YQF6 W2YVM5 D0MZU0 H3G751 H3GAP1 G5A5E4 A0A0W8D633 G5A5E6 H3GAQ6 W2HYE5 W2IK43 G4ZQ23 D0N8B4 H3GAQ9 G4ZKL1 G4ZQ28 H3H2B4 D0N8B7 G4ZH80 H3G8Y4 H3GA23 A0A0W8C7E3 H3GA69 D0MQC0 G5AET1 A0A081ANI6 H3HDS7 A0A0W8CZ54 A0A0W8CRD8	under	0.987934	1	0.181818
map03050	Proteasome	8	1502	41	4370	0.532623	0.938215	V9EV57 W2HU14 D0NI70 H3HE08 A0A0W8DFM9 H3GZU7 W2WHT9 G4YM53	W2GIT5 G4Z0Q7 G4Z6Y3 G5A3M3 H3G9F9 H3GZU7 D0NX16 G4Z2L8 A0A0W8CTF8 G4YM53 V9EV57 G4YT68 A0A0W8CU67 W2WHT9 H3G7P3 H3G8G2 A0A0W8BZZ8 H3GAQ2 A0A0W8C3J6 G4ZZG8 H3HE08 A0A0W8D7S3 A0A0W8CW92 G5AAP4 A0A0W8DFM9 D0NG36 V9FP61 D0MW28 A0A0W8CP73 A0A0W8DG73 H3G8U9 D0MR87 W2HU14 W2NNZ5 G5A287 A0A0W8DIY3 W2G404 G4ZDB7 W2HIH3 D0NI70 G4Z034	under	0.988433	1	0.195122
map01524	Platinum drug resistance	2	1502	16	4370	0.133156	0.366133	G4YKA6 D0MSB1	G4ZH80 G5AAW7 A0A0W8C7E3 A0A0W8DJS8 D0MQC0 G4YKA6 G5AAQ6 H3G581 D0MR46 D0NKY1 A0A0W8DIC9 D0MSB1 H3HDS7 G4ZVZ3 G4YVW6 A0A0W8CMK7	under	0.988997	1	0.125
map04010	MAPK signaling pathway	1	1502	11	4370	0.0665779	0.251716	H3GB49	H3GB49 W2ZLJ1 G4YW46 D0NGJ7 D0NGK0 G4ZH80 H3GA69 D0MQC0 G5AET1 H3HDS7 W2ISR8	under	0.990335	1	0.0909091
map03020	RNA polymerase	2	1502	17	4370	0.133156	0.389016	W2FVX0 G4ZRG7	H3GA78 A0A0W8C0W0 G4ZDX4 A0A0W8CC10 H3GMV0 G4YG85 D0MW98 W2FVX0 A0A080YYI1 H3G8F7 D0NBY8 D0NZ38 D0N5U8 G4ZRG7 H3G548 G5ABA9 W2HI73	under	0.992388	1	0.117647
map05200	Pathways in cancer	5	1502	31	4370	0.332889	0.709382	G4YKA6 A0A0W8CRD8 B5M4T9 H3G966 D0NFX7	W2JPU5 G5A2K0 H3G966 A0A0W8D095 D0N586 W2H4X8 G4YVZ7 H3GCK5 G4ZH80 A0A0W8DFP1 A0A0W8C7E3 H3GA69 D0MQC0 G4YKA6 G5AET1 V9DWV8 B5M4T9 H3G581 G4Z985 H3H197 D0NKY1 A0A0W8DIC9 H3HDS7 D0N1E4 A0A0W8CZ54 D0NFX7 A0A0W8CRD8 A0A0W8DPX3 A0A0W8CMK7 A0A0W8DQ02 V9G0R8	under	0.993399	1	0.16129
map04144	Endocytosis	7	1502	42	4370	0.466045	0.961098	D0N0I0 A0A0W8DEH4 W2KFP3 H3GB49 D0N114 A0A0W8DLM6 G5A3M0	H3GB49 W2ZLJ1 G4YW46 G4Z251 D0MUN7 W2GVQ7 D0NGJ7 D0NGK0 A0A0W8C5V6 A0A0W8DLM6 D0N0I0 A0A0W8C928 A0A0W8DBT4 D0MY54 G4ZAY5 A0A0W8CNU5 A0A0W8CPI6 A0A0W8DTE2 G5A3M0 W2GWF7 W2VUX7 H3GRC1 A0A0W8DTP8 G4Z489 H3HBF0 G4YIS6 D0NKZ3 A0A081AMA0 G5A0N0 A0A0W8DFE2 D0MT05 W2KFP3 D0P410 V9EP02 D0N114 A0A0W8CRU3 V9FNK8 A0A0W8DEH4 H3H3Z6 G4YIS3 A0A0W8DHV4 V9FBN4	under	0.99695	1	0.166667
map03040	Spliceosome	11	1502	58	4370	0.732357	1.32723	H3GIY2 H3G6G4 A0A0W8CHV3 G5ACK1 W2PTZ5 G4YVL8 H3GB49 G4YQC5 D0N752 A0A0W8DU86 G4YPP5	H3GB49 W2ZLJ1 G4YW46 D0NGJ7 D0NGK0 D0MXY1 H3G9Z6 D0NXZ8 H3G9W2 D0N996 H3G6V1 G5AA08 H3G976 A0A0W8CKB8 H3GS79 G4Z122 D0N6A8 A0A0W8DAU3 W2LW04 A0A0W8DGX4 A0A0W8DU86 G4ZI17 D0N752 H3GIY2 A0A0W8DCY8 W2NZ54 A0A081AV70 G5ACK1 A0A080ZNC5 V9F5B5 W2GQ61 H3G7Z2 D0NEN7 H3G542 G4YPP5 G5A076 A0A0W8CHV3 G4YQC5 D0ND59 A0A0W8CN90 H3G6G4 H3G9H3 G4ZVU9 D0MZE8 W2NC78 D0NDY2 G4ZSZ4 D0N9P0 D0NN83 D0P2Y3 A0A081B2W3 G4…	under	0.997011	1	0.189655
map05166	HTLV-I infection	3	1502	25	4370	0.199734	0.572082	W2JAG7 W2IDF1 D0NFX7	W2IDF1 G5AFG9 H3GH12 A0A0W8D681 H3GA87 D0NR25 G4YVS5 H3G7J3 A0A0W8CK68 D0NDA1 A0A0W8BZH2 A0A0W8C7E3 H3GA69 H3HCS0 A0A0W8CDN6 V9EJ66 G5AET1 V9DWV8 V9EDZ1 G4YYY5 H3HDS7 D0NFX7 W2JAG7 G5AEJ1 V9G0R8	under	0.997476	1	0.12
map04930	Type II diabetes mellitus	1	1502	15	4370	0.0665779	0.343249	A0A0W8CRD8	W2MZU1 W2YVM5 H3GAP1 G5A5E4 G5A5E6 H3GAQ6 W2IK43 H3GAQ9 G4ZQ28 H3H2B4 D0N8B7 G4ZH80 A0A0W8C7E3 D0MQC0 A0A0W8CRD8	under	0.998218	1	0.0666667
map04141	Protein processing in endoplasmic reticulum	14	1502	73	4370	0.932091	1.67048	A0A0W8DGP2 A0A0W8D3R6 A0A080Z9A7 A0A0W8CE85 H3G6D8 H3G860 H3GB49 H3G966 G4ZSH8 A0A0W8DKX4 H3GDL5 D0MY05 D0NY60 H3GCS4	H3GB49 W2ZLJ1 W2LNS6 H3G860 D0MR13 G4YW46 W2I822 D0NGJ7 W2JPU5 G5A2K0 H3G966 D0NGK0 G4YXR9 G4ZD55 H3G930 H3GA03 A0A0W8CE85 A0A0W8BV79 H3G8J0 A0A0W8DGP2 H3G8N1 W2H4X8 H3GG43 D0NR25 G4YVZ7 G4YVS5 H3GCK5 D0NSI1 H3GDL5 W2H5V6 A0A080Z9A7 H3GBZ6 H3HC02 D0NJF3 G4YNC2 G4YZU9 V9FQY5 H3G8Z1 A0A0W8C3S7 A0A0W8C416 A0A0W8C2R7 A0A080ZD61 H3GMB5 G4ZUH4 D0NY60 A0A0W8C7H3 D0MY99 D0MXF1 H3G6D8 D0NA23 D0MY05 D0NID9…	under	0.998711	1	0.191781
map05161	Hepatitis B	1	1502	16	4370	0.0665779	0.366133	H3G780	A0A0W8CK68 H3G780 G4ZH80 A0A0W8CDQ4 G4Z5C3 A0A0W8C7E3 H3GA69 D0MQC0 G5AET1 V9DWV8 H3G581 D0NKY1 A0A0W8DIC9 H3HDS7 A0A0W8CZ54 V9G0R8	under	0.998832	1	0.0625
map05169	Epstein-Barr virus infection	11	1502	63	4370	0.732357	1.44165	G4YL70 G4YFS6 W2KFP3 H3GB49 G4ZRG7 H3HE08 H3HEG2 H3GZU7 H3GCS4 D0NFX7 G4YM53	H3GB49 W2ZLJ1 G4YW46 D0NGJ7 W2MRI8 D0NGK0 G4YPZ9 G4Z0Q7 G4Z6Y3 G5A3M3 H3GZU7 D0NX16 G4Z2L8 A0A0W8CTF8 G4YM53 A0A0W8CU67 A0A081A2Z5 A0A0W8D681 H3GA87 D0NH63 H3G7P3 H3GA78 A0A0W8C3J6 G4ZZG8 H3HE08 A0A0W8D7S3 A0A0W8CW92 H3G7J3 G5AAP4 D0NG36 A0A0W8C0W0 D0MW28 A0A0W8CP73 D0MR87 G4ZDX4 A0A0W8CC10 G5A287 A0A0W8C7E3 W2HIH3 H3HEG2 H3GMV0 G4YG85 W2PV49 G4YL70 W2FU69 V9DWV8 H3G7Z2 G4Z985 G4YYY5 W2KFP3 H3HDS…	under	0.999166	1	0.174603
map04214	Apoptosis - fly	1	1502	17	4370	0.0665779	0.389016	H3GCS4	D0NC73 H3HC76 A0A0W8E008 G4ZPT1 G4ZH80 D0NRE5 H3GA69 D0MQC0 G5AET1 D0MV15 V9DWW5 H3G581 H3HD44 D0NKY1 A0A0W8DIC9 H3G9V0 H3GCS4	under	0.999235	1	0.0588235
map03015	mRNA surveillance pathway	3	1502	30	4370	0.199734	0.686499	H3G9K6 D0N7X5 H3G7L0	G4ZXT5 A0A081A535 D0MXY1 H3G9Z6 W2G6P0 Q8H720 D0N7X5 A0A0W8CF53 W2MVA9 W2HAR3 D0N6A8 H3GD06 A0A080ZL47 H3G5C7 G4YIS8 H3G7L0 H3GV05 H3G7Q1 H3G6Y3 H3G5R3 W2P977 H3G835 G4YKY6 D0ND59 H3G8R9 W2ZI13 D0MU26 A0A0W8D083 H3G9K6 G5A5A3	under	0.999572	1	0.1
map05203	Viral carcinogenesis	5	1502	40	4370	0.332889	0.915332	G4YL70 G4YFS6 H3G780 H3H4A6 W2NI26	W2MRI8 G4YPZ9 G4YG54 G4Z0Q7 W2MZU1 W2YVM5 H3GAP1 G5A5E4 G5A5E6 A0A081A2Z5 H3GAQ6 A0A0W8C574 H3H4A6 W2IK43 D0NH63 H3GAQ9 G4ZQ28 H3H2B4 D0N8B7 H3G780 G4ZH80 D0NDA1 A0A0W8CDQ4 V9FDA4 G4Z5C3 A0A0W8C7E3 H3GA69 H3HCS0 D0MQC0 G4YL70 G5AET1 V9DWV8 H3G7Z2 G4Z985 G4YG31 G4YYY5 D0N1E4 H3H7R1 G4YFS6 W2NI26	under	0.999607	1	0.125
map03013	RNA transport	11	1502	70	4370	0.732357	1.60183	W2NFW6 W2KJT7 G4ZC23 D0NCE4 H3GAG1 G5ACK1 G5ACJ4 H3G5G1 G4ZJ44 G4ZTJ9 H3H5G1	D0N1P5 G4Z0H2 H3G926 A0A0W8C0I0 D0NG72 W2GJS2 A0A081A535 D0MQP5 D0MZ23 A0A0W8D681 G4ZC23 H3GA87 H3G6Q2 H3GNV6 D0MXY1 H3G9Z6 D0N2T5 H3G7J3 A0A081AEA7 A0A081AEB3 D0N7A0 W2NFW6 W2FUY3 G4ZTJ9 A0A080ZI89 H3H3C8 H3GSU4 H3GAG1 D0NHD9 A0A0W8CHF4 D0NBC1 H3H0F3 A0A0W8DFP1 G4ZEN1 W2GQV7 G4ZJ44 G4ZMS1 G5A2B4 A0A0W8CAZ6 A0A081AYH2 G4ZJW2 A0A0W8CR99 D0NA23 A0A081AQF6 D0NKM5 D0N6A8 G5ACJ4 A0A0W8CVX4 V9F9P1 W2QR…	under	0.999875	1	0.157143
map03018	RNA degradation	3	1502	35	4370	0.199734	0.800915	A0A0W8DQ06 D0NHM8 D0N907	G4YKG5 A0A0W8DQ06 D0NHM8 G5A5Z4 D0NNU8 G4YHC4 H3HDB8 G5AIQ2 A0A081A535 W2FTQ9 D0NXZ8 D0NX32 A0A0W8DXP3 H3H7Q1 D0MYG3 D0MW35 W2GF21 H3G6P3 W2IBY2 W2NZ54 W2GQ61 D0NEN7 G5A076 D0N907 H3GFP6 H3GEM1 H3GLZ7 D0NP71 D0MUM3 D0NN83 A0A0W8CWQ9 A0A080ZG81 G4Z121 G4ZFL2 A0A0W8BYN4	under	0.999931	1	0.0857143
map03010	Ribosome	13	1502	102	4370	0.865513	2.3341	D0MRX0 W2NMD0 V9EYE2 D0NEF3 G4YWA6 A0A0W8DSE3 D0P1W1 D0MUS0 G4YTV9 H3G9D5 G4YH41 D0N4E3 A0A0W8CI70	A0A0W8DYD6 H3GAN3 A0A0W8DMN8 D0P1Y9 G4YIW7 G4ZRV0 G4YJT9 Q2M3Z6 A0A0W8DSE3 G4YIK7 W2JL72 G4YWA6 G4ZIX6 G4YTK2 G4YH45 H3G6Y2 H3G8X7 W2HUF6 D0MZK2 W2JUG3 G4ZUX7 D0NEF3 H3G5A3 V9EYE2 D0MZV7 D0MZN9 G4Z9L4 H3GA71 W2I8J5 D0NY29 A0A0W8D9C7 D0N258 H3G9A1 D0P1W1 A0A0W8CI70 D0MRX0 V9E982 D0MXP8 A0A0W8D5A2 G4YPL2 G5ADS2 G4YQJ4 W2IBN0 V9EVD5 G4ZQP8 D0NP68 G4YJI5 A0A0W8DPM0 D0MSB0 A0A0W8CHK1 Q2M3Y2 H3G5G6 A0A…	under	1	1	0.127451

## Sheet: Sheet1
	Enriched KEGG Pathways		Number of Proteins
	Valine, leucine and isoleucine degradation		27
	Propanoate metabolism		20
	Fatty acid elongation		12
	Other glycan degradation		5
	Caprolactam degradation		5
	Neomycin, kanamycin and gentamicin biosynthesis		5
	Hypertrophic cardiomyopathy (HCM)		6
	Fatty acid metabolism		24
	Glyoxylate and dicarboxylate metabolism		19
