# Supplementary material for: Cinnamaldehyde inhibits the growth of Phytophthora capsici through disturbing metabolic homoeostasis
Source: PeerJ. 2021 Apr 30;9:e11339. doi: 10.7717/peerj.11339 (PMC8092109; doi:10.7717/peerj.11339)
Supplement: Supplemental Information 7 [file peerj-09-11339-s007.zip]

Archive with 1 entries (1 files):
- Relative expression of mRNAs from genes as determined by qRT-PCR..xlsx
