# Supplementary material for: Cinnamaldehyde inhibits the growth of Phytophthora capsici through disturbing metabolic homoeostasis
Source: PeerJ. 2021 Apr 30;9:e11339. doi: 10.7717/peerj.11339 (PMC8092109; doi:10.7717/peerj.11339)
Supplement: Supplemental Information 7 [file peerj-09-11339-s007.zip › Relative expression of mRNAs from genes as determined by qRT-PCR..xlsx]

## Sheet: Sheet1
	target genes	G3PDH gene
CAMK/CAMK1 protein kinase
Control	21.08	20.24	0.74	0.283333	0.82169								Mean	STDEV	Mean	STDEV
	20.69	20.37	0.35	-0.106667	1.07674							CAMK/CAMK1 protein kinase	1.00957	0.164892	0.78685	0.116118
	20.62	20.41	0.28	-0.176667	1.13027							Glucan 1,3-beta-glucosidase	1.00134	0.062949	0.49895	0.0125284
	20.7967	20.34	0.456667		1.00957	0.164892						1,3-beta-glucanosyltransferase	1.00078	0.0485441	0.29375	0.0220061
CA treatment	19.66	18.46	1.05	0.593333	0.66281							Cellulose synthase 3	1.00152	0.0667476	0.0635898	0.00363351
	19.23	18.56	0.62	0.163333	0.89296	0.116118						Acyl-CoA dehydrogenase family member 9	1.00034	0.0319276	0.342548	0.0424195
	19.38	18.81	0.77	0.313333	0.80478	0.78685						3-ketoacyl-CoA thiolase	1.0006	0.0420873	0.41842	0.041647
	19.4233	18.61	0.813333									Acyl-CoA dehydrogenase	1.00067	0.0450903	0.226971	0.00786502
Glucan 1,3-beta-glucosidase												Acetyl-CoA carboxylase	1.00878	0.166218	0.0399458	0.00175913
Control	19.79	21.81	-2.02	-0.08	1.05702							Fatty acid synthase subunit alpha	1.00091	0.0517758	0.0663077	0.00298448
	19.85	21.88	-1.96	-0.02	1.01396							Elongation of fatty acids protein	1.00435	0.115978	1.59123	0.137181
	19.97	21.74	-1.84	0.1	0.933033							Isovaleryl-CoA dehydrogenase	1.00096	0.0532748	0.163874	0.0113495
	19.87	21.81	-1.94		1.00134	0.062949						Methylcrotonoyl-CoA carboxylase 1	1.00252	0.0866112	0.526489	0.0811076
CA treatment	19.32	20.3	-0.976667	0.963333	0.512871
	19.39	20.16	-0.906667	1.03333	0.48858	0.0125284
	19.37	20.43	-0.926667	1.01333	0.4954	0.49895
	19.36	20.2967	-0.936667
1,3-beta-glucanosyltransferase
Control	22.72	20.75	2.08333	0	1
	22.65	20.52	2.01333	-0.07	1.04972
	22.79	20.64	2.15333	0.07	0.952638
	22.72	20.6367	2.08333		1.00078	0.0485441
CA treatment	22.83	19.08	3.73667	1.65333	0.317905
	22.97	19.14	3.87667	1.79333	0.288505	0.0220061
	23.04	19.06	3.94667	1.86333	0.274841	0.29375
	22.9467	19.0933	3.85333
Cellulose synthase 3
Control	23.44	22.94	0.456667	0.113333	0.92445
	23.27	23.1	0.286667	-0.0566667	1.04006
	23.27	22.91	0.286667	-0.0566667	1.04006
	23.3267	22.9833	0.343333		1.00152	0.0667476
CA treatment	23.34	18.98	4.41667	4.07333	0.0594025
	23.2	18.79	4.27667	3.93333	0.0654559	0.00363351
	23.19	19	4.26667	3.92333	0.0659112	0.0635898
	23.2433	18.9233	4.32
Acyl-CoA dehydrogenase family member 9
Control	22.91	23.4178	-0.617013	0.01	0.993092
	22.94	23.4792	-0.587013	0.04	0.972655
	22.85	23.684	-0.677013	-0.05	1.03526
	22.9	23.527	-0.627013		1.00034	0.0319276
CA treatment	21.98	20.8612	1.11948	1.74649	0.298026
	21.62	20.9949	0.759476	1.38649	0.382495	0.0424195
	21.76	20.7254	0.899476	1.52649	0.347121	0.342548
	21.7867	20.8605	0.926142
3-ketoacyl-CoA thiolase
Control	23.67	22.76	0.955	-0.0133333	1.00928
	23.75	22.67	1.035	0.0666667	0.954842
	23.63	22.715	0.915	-0.0533333	1.03766
	23.6833	22.715	0.968333		1.0006	0.0420873
CA treatment	21.33	18.98	2.35667	1.38833	0.382006
	21.05	18.95	2.07667	1.10833	0.46383	0.041647
	21.23	18.99	2.25667	1.28833	0.409424	0.41842
	21.2033	18.9733	2.23
Acyl-CoA dehydrogenase
Control	23.1	22.65	0.336667	0.0266667	0.981686
	23.12	22.78	0.356667	0.0466667	0.968171
	23	22.86	0.236667	-0.0733333	1.05214
	23.0733	22.7633	0.31		1.00067	0.0450903
CA treatment	21.24	18.82	2.45	2.14	0.22688
	21.19	18.79	2.4	2.09	0.234881	0.00786502
	21.29	18.76	2.5	2.19	0.219151	0.226971
	21.24	18.79	2.45
Acetyl-CoA carboxylase
Control	22.93	24.2778	-1.35973	-0.256667	1.19472
	23.38	24.2594	-0.909733	0.193333	0.874583
	23.25	24.332	-1.03973	0.0633333	0.95705
	23.1867	24.2897	-1.10307		1.00878	0.166218
CA treatment	24.79	21.0593	3.61703	4.72009	0.0379411
	24.69	21.1666	3.51703	4.62009	0.0406643	0.00175913
	24.67	21.2931	3.49703	4.60009	0.0412319	0.0399458
	24.7167	21.173	3.54369
Fatty acid synthase subunit alpha
Control	20.71	22.9909	-2.49316	0.0866667	0.941696
	20.57	23.4776	-2.63316	-0.0533333	1.03766
	20.59	23.141	-2.61316	-0.0333333	1.02337
	20.6233	23.2032	-2.57983		1.00091	0.0517758
CA treatment	21.48	20.1334	1.40249	3.98232	0.0632705
	21.35	19.9892	1.27249	3.85232	0.0692365	0.00298448
	21.41	20.11	1.33249	3.91232	0.0664161	0.0663077
	21.4133	20.0775	1.33583
Elongation of fatty acids protein
Control	18.57	14.63	4.19333	0.04	0.972655
	18.67	14.15	4.29333	0.14	0.907519
	18.35	14.35	3.97333	-0.18	1.13288
	18.53	14.3767	4.15333		1.00435	0.115978
CA treatment	17.77	14.13	3.56667	-0.586667	1.50177
	17.55	14.22	3.34667	-0.806667	1.74917	0.137181
	17.75	14.26	3.54667	-0.606667	1.52274	1.59123
	17.69	14.2033	3.48667
Isovaleryl-CoA dehydrogenase
Control	22.82	22.76	0.105	0.0866667	0.941696
	22.71	22.67	-0.005	-0.0233333	1.0163
	22.67	22.715	-0.045	-0.0633333	1.04488
	22.7333	22.715	0.0183333		1.00096	0.0532748
CA treatment	21.71	18.98	2.73667	2.71833	0.15195
	21.59	18.95	2.61667	2.59833	0.165129	0.0113495
	21.51	18.99	2.53667	2.51833	0.174544	0.163874
	21.6033	18.9733	2.63	2.61167	0.16361
Methylcrotonoyl-CoA carboxylase 1
Control	22.93	21.63	1.28667	-0.116667	1.08423
	23.18	21.6	1.53667	0.133333	0.911722
	23.03	21.7	1.38667	-0.0166667	1.01162
	23.0467	21.6433	1.40333		1.00252	0.0866112
CA treatment	23.08	20.69	2.38333	0.98	0.50698
	22.8	20.64	2.10333	0.7	0.615572	0.0811076
	23.23	20.76	2.53333	1.13	0.456916	0.526489
	23.0367	20.6967	2.34	0.936667	0.522439
